# Supplementary material for: Nicotinamide–2,2,2-trifluoro­ethanol (2/1)
Source: Acta Crystallogr Sect E Struct Rep Online. 2009 Mar 11;65(Pt 4):o727–8. doi: 10.1107/S1600536809007594 (PMC2968831; doi:10.1107/S1600536809007594)
Supplement: Supplementary file 2 [file e-65-0o727-Isup2.hkl]

# 
# h,k,l, Fc-squared, Fo-squared, sigma(Fo-squared) and status flag 
# 
data_I
_shelx_title ' NICOTTFE181008_0m in P-1' 
_shelx_refln_list_code          4 
_shelx_F_calc_maximum      119.86 
_exptl_crystal_F_000       356.00 
_reflns_d_resolution_high  0.7489 
 
loop_ 
 _symmetry_equiv_pos_as_xyz 
 'x, y, z' 
 '-x, -y, -z' 
 
_cell_length_a     5.0472 
_cell_length_b    11.2930 
_cell_length_c    15.0877 
_cell_angle_alpha 107.002 
_cell_angle_beta   96.636 
_cell_angle_gamma  95.753 
 
_shelx_F_squared_multiplier     1.000 
 
loop_ 
 _refln_index_h 
 _refln_index_k 
 _refln_index_l 
 _refln_F_squared_calc 
 _refln_F_squared_meas 
 _refln_F_squared_sigma 
 _refln_observed_status 
   1   0   0     1131.96     1086.64     12.59 o 
   2   0   0       67.20       60.71      0.76 o 
   3   0   0        2.45        3.12      0.33 o 
   4   0   0       24.68       26.43      0.90 o 
   5   0   0       84.29       86.90      2.16 o 
   6   0   0        2.29        1.40      0.60 o 
  -6   1   0       16.28       15.95      1.16 o 
  -5   1   0       10.37       11.98      0.88 o 
  -4   1   0       13.94       11.41      1.08 o 
  -3   1   0      127.13      124.60      1.62 o 
  -2   1   0        4.29        3.03      0.16 o 
  -1   1   0       29.83       27.05      0.79 o 
   0   1   0      427.33      476.00     14.24 o 
   1   1   0      755.86      708.99      9.08 o 
   2   1   0        2.56        2.23      0.14 o 
   3   1   0       24.60       19.51      0.47 o 
   4   1   0       67.76       67.30      1.37 o 
   5   1   0      297.52      308.49      4.94 o 
   6   1   0        1.84        1.85      0.73 o 
  -6   2   0      129.32      140.61      7.39 o 
  -5   2   0       74.86       71.98      2.71 o 
  -4   2   0      107.49      103.34      2.39 o 
  -3   2   0        7.59        5.06      0.29 o 
  -2   2   0      125.40      122.89      1.37 o 
  -1   2   0     6363.49     6241.37     86.42 o 
   0   2   0      763.22      879.46     30.82 o 
   1   2   0      898.15      964.93     23.16 o 
   2   2   0      399.96      501.95      6.41 o 
   3   2   0      134.87      134.15      1.69 o 
   4   2   0        0.28       -0.15      0.24 o 
   5   2   0        4.64        4.02      0.74 o 
   6   2   0       40.53       39.27      1.78 o 
  -6   3   0       76.38       76.47      4.36 o 
  -5   3   0       22.43       25.85      1.51 o 
  -4   3   0       33.13       30.84      0.83 o 
  -3   3   0       15.41       12.04      0.46 o 
  -2   3   0       23.46       20.97      0.46 o 
  -1   3   0      129.29      155.47      2.02 o 
   0   3   0     1315.31     1411.62     32.49 o 
   1   3   0      317.10      268.38     10.80 o 
   2   3   0      536.10      570.21     13.31 o 
   3   3   0      158.40      148.61      1.97 o 
   4   3   0       19.65       16.75      0.56 o 
   5   3   0       11.02       12.51      1.30 o 
   6   3   0        0.44        0.59      0.63 o 
  -6   4   0       96.97      101.40      5.32 o 
  -5   4   0        5.35        5.49      1.33 o 
  -4   4   0        9.12        8.73      0.74 o 
  -3   4   0     1024.53     1060.66     14.04 o 
  -2   4   0        6.09        6.60      0.26 o 
  -1   4   0      150.81      143.66      1.63 o 
   0   4   0      398.40      438.79      8.30 o 
   1   4   0      529.15      550.03     14.27 o 
   2   4   0      532.10      578.30     15.26 o 
   3   4   0        6.20        8.09      0.49 o 
   4   4   0       18.10       14.37      0.74 o 
   5   4   0        4.63        6.22      0.59 o 
   6   4   0        1.32        1.64      0.63 o 
  -6   5   0        8.73        6.01      0.94 o 
  -5   5   0        0.20        0.25      0.67 o 
  -4   5   0       99.14      100.56      2.79 o 
  -3   5   0      154.20      158.72      2.60 o 
  -2   5   0        5.01        4.73      0.28 o 
  -1   5   0      967.19      969.17     10.39 o 
   0   5   0      109.85      110.07      1.61 o 
   1   5   0      461.44      530.31      9.69 o 
   2   5   0       41.68       58.36      2.35 o 
   3   5   0        0.58        1.11      0.20 o 
   4   5   0       65.32       49.11      1.23 o 
   5   5   0       50.19       45.83      1.96 o 
  -6   6   0        0.08        0.21      0.71 o 
  -5   6   0       46.26       44.26      2.00 o 
  -4   6   0       43.55       39.92      1.29 o 
  -3   6   0        8.26        9.91      0.53 o 
  -2   6   0        1.25        1.29      0.26 o 
  -1   6   0       58.24       72.10      1.06 o 
   0   6   0      300.32      311.73      3.57 o 
   1   6   0       67.50       66.58      1.14 o 
   2   6   0      138.24      147.93      4.70 o 
   3   6   0      307.92      271.66     11.98 o 
   4   6   0       79.78       66.84      2.59 o 
   5   6   0       18.95       23.00      1.44 o 
  -6   7   0        9.31        6.84      1.40 o 
  -5   7   0       10.72        8.71      1.11 o 
  -4   7   0       24.26       26.77      1.11 o 
  -3   7   0        3.60        3.24      0.47 o 
  -2   7   0      138.17      133.56      2.03 o 
  -1   7   0       55.20       64.71      1.06 o 
   0   7   0       86.16       90.27      1.45 o 
   1   7   0       69.21       71.44      0.99 o 
   2   7   0        0.07       -0.74      0.89 o 
   3   7   0        6.41        1.92      1.33 o 
   4   7   0       49.74       31.65      3.11 o 
   5   7   0        1.58        1.58      0.66 o 
  -6   8   0        0.04        0.74      1.48 o 
  -5   8   0       79.14       82.36      3.14 o 
  -4   8   0      207.42      207.85      5.54 o 
  -3   8   0        1.77        1.95      0.48 o 
  -2   8   0        0.15        0.01      0.36 o 
  -1   8   0       61.56       60.04      1.03 o 
   0   8   0      110.73      112.94      1.64 o 
   1   8   0      799.85      826.17     10.10 o 
   2   8   0      100.23       95.42      3.13 o 
   3   8   0      157.58      137.82      7.10 o 
   4   8   0       17.74       19.37      2.66 o 
  -5   9   0        9.38        7.79      2.96 o 
  -4   9   0      367.36      375.24      7.23 o 
  -3   9   0       14.11       13.21      0.99 o 
  -2   9   0       15.32       13.32      0.86 o 
  -1   9   0       14.61       14.26      0.62 o 
   0   9   0       94.58       94.85      1.50 o 
   1   9   0      145.47      157.04      2.64 o 
   2   9   0        0.86        0.86      0.34 o 
   3   9   0      139.28      131.61      7.10 o 
   4   9   0        3.66        8.87      2.22 o 
  -5  10   0       38.13       36.31      2.25 o 
  -4  10   0      121.06      122.63      3.16 o 
  -3  10   0      149.70      153.57      4.28 o 
  -2  10   0       20.74       18.49      1.20 o 
  -1  10   0      127.28      124.71      2.76 o 
   0  10   0       10.45       10.80      0.73 o 
   1  10   0      534.68      533.60      8.04 o 
   2  10   0       13.14       12.89      0.60 o 
   3  10   0        0.23        1.16      0.42 o 
   4  10   0        1.56        2.22      1.77 o 
  -4  11   0       43.10       38.37      2.08 o 
  -3  11   0       24.07       25.54      1.62 o 
  -2  11   0       62.12       62.60      2.35 o 
  -1  11   0       27.72       30.20      1.25 o 
   0  11   0       27.86       29.82      1.36 o 
   1  11   0        2.65        2.06      0.40 o 
   2  11   0       37.24       38.27      2.74 o 
   3  11   0        3.86        4.24      0.68 o 
  -4  12   0        9.47       10.51      1.36 o 
  -3  12   0        1.98        2.40      0.88 o 
  -2  12   0        3.93        5.69      0.99 o 
  -1  12   0       25.06       22.13      1.38 o 
   0  12   0        6.99        8.39      0.84 o 
   1  12   0        2.13        1.58      0.95 o 
   2  12   0        5.46        5.89      0.94 o 
  -3  13   0        1.24        0.60      0.88 o 
  -2  13   0        0.03       -0.15      1.04 o 
  -1  13   0       13.63       11.48      0.97 o 
   0  13   0       20.78       27.41      1.46 o 
   1  13   0        1.81        2.74      0.63 o 
   2  13   0        3.64        0.59      2.07 o 
  -2  14   0       64.84       65.38      2.72 o 
  -1  14   0       61.74       66.13      4.07 o 
   0  14   0       54.89       67.17      3.11 o 
  -1 -14   1        7.68        7.54      1.33 o 
   0 -14   1       26.05       31.56      1.72 o 
   1 -14   1       40.36       46.70      2.14 o 
   2 -14   1      233.99      230.99      8.58 o 
  -2 -13   1        1.17        0.12      0.69 o 
  -1 -13   1        0.07        0.09      0.59 o 
   0 -13   1        2.37        2.22      0.74 o 
   1 -13   1      165.00      165.18      3.67 o 
   2 -13   1       20.19       26.76      1.72 o 
   3 -13   1       23.35       23.81      1.72 o 
  -3 -12   1        6.44       12.13      2.66 o 
  -2 -12   1       58.34       60.89      3.99 o 
  -1 -12   1        2.37        2.03      0.52 o 
   0 -12   1       22.79       25.00      1.36 o 
   1 -12   1       22.43       24.95      1.16 o 
   2 -12   1       57.97       55.51      3.40 o 
   3 -12   1       19.75       21.33      1.57 o 
   4 -12   1       30.39       28.84      2.44 o 
  -3 -11   1        6.39        5.77      2.07 o 
  -2 -11   1       11.05        8.43      1.40 o 
  -1 -11   1        2.06        1.20      0.39 o 
   0 -11   1       34.02       33.34      1.16 o 
   1 -11   1       58.25       57.00      1.70 o 
   2 -11   1        0.60        1.31      0.67 o 
   3 -11   1        0.95        1.27      0.89 o 
   4 -11   1        2.23        2.29      1.26 o 
   5 -11   1        0.89        2.21      1.20 o 
  -4 -10   1       44.28       45.84      3.99 o 
  -3 -10   1        0.62        2.51      1.63 o 
  -2 -10   1       24.91       24.68      1.05 o 
  -1 -10   1      459.47      477.42      7.62 o 
   0 -10   1       11.91       10.49      0.77 o 
   1 -10   1       25.00       24.16      1.30 o 
   2 -10   1        7.58        7.65      0.88 o 
   3 -10   1      163.47      154.65      4.28 o 
   4 -10   1       18.61       20.50      2.00 o 
   5 -10   1        9.18       11.01      1.92 o 
  -4  -9   1        4.32        3.25      1.77 o 
  -3  -9   1        0.61        0.74      1.33 o 
  -2  -9   1       29.34       31.09      1.21 o 
  -1  -9   1      488.57      524.03      7.83 o 
   0  -9   1       57.72       59.05      1.27 o 
   1  -9   1        2.88        2.60      0.40 o 
   2  -9   1        0.70        0.53      0.39 o 
   3  -9   1        4.55        6.11      0.82 o 
   4  -9   1       98.86      101.81      2.76 o 
   5  -9   1        1.82        2.87      1.09 o 
  -5  -8   1        0.13        0.17      0.55 o 
  -4  -8   1        2.16        1.92      1.48 o 
  -3  -8   1      433.00      394.99     16.86 o 
  -2  -8   1        4.29        2.62      0.42 o 
  -1  -8   1      449.98      443.19      6.11 o 
   0  -8   1        1.09        1.28      0.23 o 
   1  -8   1      184.56      196.81      2.59 o 
   2  -8   1       17.80       18.71      0.68 o 
   3  -8   1      140.80      148.33      3.08 o 
   4  -8   1       73.99       70.59      4.66 o 
   5  -8   1        6.39        8.52      1.30 o 
   6  -8   1        2.65        0.92      0.93 o 
  -5  -7   1       17.96       22.17      2.66 o 
  -4  -7   1       23.51       25.73      2.96 o 
  -3  -7   1        8.72        5.32      1.63 o 
  -2  -7   1       28.33       23.96      2.51 o 
  -1  -7   1      299.65      297.37      4.00 o 
   0  -7   1       19.80       23.74      0.63 o 
   1  -7   1        1.66        0.02      0.16 o 
   2  -7   1      265.82      270.88      3.60 o 
   3  -7   1       29.98       29.79      0.89 o 
   4  -7   1       11.92       11.69      0.83 o 
   5  -7   1       12.79        8.94      0.90 o 
   6  -7   1       26.67       24.34      1.62 o 
  -5  -6   1       12.42       12.52      1.07 o 
  -4  -6   1        7.39        7.47      0.69 o 
  -3  -6   1       34.02       26.17      2.51 o 
  -2  -6   1       30.08       26.05      1.57 o 
  -1  -6   1       11.59       19.56      0.77 o 
   0  -6   1        0.18        0.80      0.29 o 
   1  -6   1      643.18      696.60      7.59 o 
   2  -6   1        0.22        0.62      0.23 o 
   3  -6   1      131.44      133.02      2.32 o 
   4  -6   1       91.41       89.44      2.39 o 
   5  -6   1       16.03       17.59      1.45 o 
   6  -6   1        0.22        0.04      0.64 o 
  -5  -5   1        2.20        1.05      0.74 o 
  -4  -5   1      129.55      111.32      2.45 o 
  -3  -5   1      181.59      171.10      8.13 o 
  -2  -5   1      454.48      496.18     13.28 o 
  -1  -5   1       14.94       19.57      0.62 o 
   0  -5   1      271.14      271.69      3.61 o 
   1  -5   1      269.91      310.32      3.53 o 
   2  -5   1      532.52      557.44      5.25 o 
   3  -5   1       84.00       86.10      1.82 o 
   4  -5   1      151.21      155.67      3.41 o 
   5  -5   1       44.06       43.61      2.04 o 
   6  -5   1       49.81       49.25      2.35 o 
  -6  -4   1        9.83       10.38      0.93 o 
  -5  -4   1        3.00        2.09      0.41 o 
  -4  -4   1       29.58       25.41      0.72 o 
  -3  -4   1        3.70        6.69      0.51 o 
  -2  -4   1       77.71       81.99      2.82 o 
  -1  -4   1        0.09        0.16      0.30 o 
   0  -4   1        0.04        0.25      0.13 o 
   1  -4   1     1032.37     1164.56     11.58 o 
   2  -4   1        0.45       -0.16      0.16 o 
   3  -4   1      106.27      119.74      2.07 o 
   4  -4   1        0.20       -0.14      0.49 o 
   5  -4   1       17.00       15.22      1.85 o 
   6  -4   1        6.90        6.01      1.48 o 
  -6  -3   1       13.92       13.51      1.09 o 
  -5  -3   1        1.76        2.06      0.62 o 
  -4  -3   1       73.01       72.75      1.36 o 
  -3  -3   1       11.98       12.46      0.36 o 
  -2  -3   1      409.12      484.19     21.27 o 
  -1  -3   1     1296.24     1364.93     46.14 o 
   0  -3   1     1255.09     1305.27     27.86 o 
   1  -3   1     1410.66     1490.77     14.26 o 
   2  -3   1     2362.20     2388.44     22.58 o 
   3  -3   1       80.94       87.78      1.42 o 
   4  -3   1      115.46      126.85      2.79 o 
   5  -3   1       65.21       69.70      2.46 o 
   6  -3   1       73.11       79.81      3.01 o 
  -6  -2   1       14.02       17.61      2.00 o 
  -5  -2   1       10.24       10.13      0.89 o 
  -4  -2   1        7.37        8.06      0.72 o 
  -3  -2   1      189.34      181.64      2.43 o 
  -2  -2   1      764.43      789.50     17.16 o 
  -1  -2   1      378.39      376.11      9.31 o 
   0  -2   1     1218.24     1360.95     25.53 o 
   1  -2   1     3470.76     3376.96     38.91 o 
   2  -2   1      961.15      990.42      8.89 o 
   3  -2   1      342.23      344.98      3.96 o 
   4  -2   1       40.70       40.12      1.33 o 
   5  -2   1       60.90       61.61      1.97 o 
   6  -2   1       27.63       27.39      1.39 o 
  -6  -1   1        0.03        0.07      0.63 o 
  -5  -1   1      708.49      708.69     12.07 o 
  -4  -1   1       20.20       20.66      0.71 o 
  -3  -1   1       32.74       32.50      0.62 o 
  -2  -1   1      374.21      368.23      3.67 o 
  -1  -1   1      194.67      232.77      3.43 o 
   0  -1   1      208.99      224.35      3.86 o 
   1  -1   1      210.78      210.03      2.83 o 
   2  -1   1        9.33        9.77      0.26 o 
   3  -1   1      241.81      246.14      2.82 o 
   4  -1   1       18.39       19.65      0.94 o 
   5  -1   1       14.31       12.37      0.94 o 
   6  -1   1       88.58       97.11      3.14 o 
  -6   0   1       17.27       15.27      1.05 o 
  -5   0   1       95.21      101.60      2.45 o 
  -4   0   1        9.87        9.34      0.55 o 
  -3   0   1       49.18       50.95      0.89 o 
  -2   0   1     1681.49     1633.80     16.54 o 
  -1   0   1      286.13      268.33      4.82 o 
   0   0   1      400.01      350.08      6.10 o 
   1   0   1     2544.46     2364.68     22.91 o 
   2   0   1      348.06      330.58      3.07 o 
   3   0   1        9.41       10.56      0.41 o 
   4   0   1       24.97       22.81      0.86 o 
   5   0   1       17.19       17.82      0.85 o 
   6   0   1        4.31        4.79      0.88 o 
  -6   1   1       17.69       17.66      1.48 o 
  -5   1   1      616.57      631.55     15.64 o 
  -4   1   1       72.45       73.48      1.82 o 
  -3   1   1      497.56      504.17      5.58 o 
  -2   1   1        0.46        0.49      0.13 o 
  -1   1   1      474.22      506.05      6.90 o 
   0   1   1      554.69      540.40      5.81 o 
   1   1   1      166.65      181.06      2.11 o 
   2   1   1     1423.54     1399.58     11.74 o 
   3   1   1       71.65       78.50      1.06 o 
   4   1   1        4.14        4.82      0.38 o 
   5   1   1       71.37       72.23      1.90 o 
   6   1   1       11.49       12.91      1.15 o 
  -6   2   1        2.00        0.59      0.92 o 
  -5   2   1       50.68       51.12      3.03 o 
  -4   2   1       11.49       12.87      0.79 o 
  -3   2   1       46.51       41.82      0.69 o 
  -2   2   1     1837.95     1865.79     17.53 o 
  -1   2   1     1457.62     1430.87     18.34 o 
   0   2   1     9424.65     9544.30    111.91 o 
   1   2   1      451.18      476.28      7.63 o 
   2   2   1      966.42     1025.93     14.03 o 
   3   2   1       14.95       18.38      0.49 o 
   4   2   1       22.20       19.67      0.76 o 
   5   2   1        0.76        1.01      1.11 o 
   6   2   1       50.15       58.06      2.20 o 
  -6   3   1        0.01       -0.46      0.62 o 
  -5   3   1       56.05       58.68      2.25 o 
  -4   3   1       98.07       94.97      1.85 o 
  -3   3   1      605.96      619.88      6.91 o 
  -2   3   1       10.83        9.46      0.34 o 
  -1   3   1      835.81      889.63      9.72 o 
   0   3   1     1022.47     1055.58     10.79 o 
   1   3   1       36.53       19.67      0.77 o 
   2   3   1       47.67       52.32      0.79 o 
   3   3   1      123.26      127.13      1.67 o 
   4   3   1       81.49       70.35      2.19 o 
   5   3   1       15.80       14.02      0.86 o 
   6   3   1       38.89       47.66      3.92 o 
  -6   4   1        6.56        4.61      1.44 o 
  -5   4   1       17.42       17.05      1.30 o 
  -4   4   1       49.86       48.02      1.63 o 
  -3   4   1       10.30       12.43      0.61 o 
  -2   4   1       25.36       26.51      0.52 o 
  -1   4   1       21.38       22.67      0.44 o 
   0   4   1      656.84      720.93      8.61 o 
   1   4   1      163.69      171.84      2.31 o 
   2   4   1      673.56      718.06     13.69 o 
   3   4   1        0.00        0.14      0.24 o 
   4   4   1       84.37       71.55      1.55 o 
   5   4   1       21.74       23.64      1.45 o 
   6   4   1        0.03        0.05      0.79 o 
  -6   5   1       45.42       45.35      1.82 o 
  -5   5   1        2.20        2.31      0.67 o 
  -4   5   1       50.71       53.06      1.93 o 
  -3   5   1        0.40        0.18      0.29 o 
  -2   5   1      228.60      238.81      2.70 o 
  -1   5   1       16.32       21.80      0.63 o 
   0   5   1      287.54      298.80      3.29 o 
   1   5   1        4.36        3.68      0.20 o 
   2   5   1        8.93       10.22      1.18 o 
   3   5   1       43.46       25.81      0.85 o 
   4   5   1       18.17       14.31      0.88 o 
   5   5   1       50.91       53.91      2.29 o 
  -6   6   1       14.08       14.82      1.46 o 
  -5   6   1       16.07       20.08      1.05 o 
  -4   6   1        1.96        1.27      0.62 o 
  -3   6   1       19.41       18.12      0.76 o 
  -2   6   1        0.94        1.19      0.26 o 
  -1   6   1       58.80       74.78      1.00 o 
   0   6   1      773.29      805.10      8.56 o 
   1   6   1       48.23       57.73      1.00 o 
   2   6   1      222.70      212.37      3.62 o 
   3   6   1        2.12        0.76      0.24 o 
   4   6   1      143.51      126.03      2.51 o 
   5   6   1        0.97        1.58      0.67 o 
  -6   7   1        1.88       -0.88      0.88 o 
  -5   7   1       21.60       23.87      1.36 o 
  -4   7   1       11.45       13.77      0.99 o 
  -3   7   1      131.44      135.23      2.84 o 
  -2   7   1      610.46      643.01      7.92 o 
  -1   7   1      513.80      529.82      5.83 o 
   0   7   1       55.87       61.24      1.42 o 
   1   7   1      179.21      180.60      2.56 o 
   2   7   1       10.72        8.51      0.45 o 
   3   7   1       31.60       24.53      1.43 o 
   4   7   1        1.62        0.41      0.52 o 
   5   7   1       70.82       83.55      5.77 o 
  -5   8   1        3.48        1.79      1.33 o 
  -4   8   1       14.90       14.91      1.10 o 
  -3   8   1        6.42        6.21      0.56 o 
  -2   8   1      135.85      136.35      2.30 o 
  -1   8   1       85.72       92.57      1.50 o 
   0   8   1       23.35       24.08      0.61 o 
   1   8   1      176.61      179.58      2.89 o 
   2   8   1       38.62       38.14      1.03 o 
   3   8   1      100.15       91.13      3.18 o 
   4   8   1       14.90       11.66      1.48 o 
  -5   9   1       10.68        9.83      1.41 o 
  -4   9   1       86.34       85.78      3.17 o 
  -3   9   1       31.31       32.81      1.42 o 
  -2   9   1        2.66        1.33      0.67 o 
  -1   9   1       12.76       13.41      0.65 o 
   0   9   1       63.27       62.81      1.20 o 
   1   9   1       46.70       44.78      1.05 o 
   2   9   1        9.22        9.82      0.52 o 
   3   9   1        0.48        1.07      0.42 o 
   4   9   1        4.66        7.39      2.07 o 
  -5  10   1        2.59        3.84      1.33 o 
  -4  10   1       25.77       21.70      1.56 o 
  -3  10   1       34.45       31.48      1.72 o 
  -2  10   1       12.56       12.84      1.09 o 
  -1  10   1      198.22      205.87      4.12 o 
   0  10   1      364.11      367.21      5.92 o 
   1  10   1       99.83      102.37      2.02 o 
   2  10   1       20.33       20.93      0.81 o 
   3  10   1        7.13        4.37      0.96 o 
  -4  11   1       30.47       29.22      1.88 o 
  -3  11   1        0.13       -0.53      1.18 o 
  -2  11   1      133.83      127.38      3.71 o 
  -1  11   1      139.33      147.83      3.27 o 
   0  11   1       70.19       71.27      2.25 o 
   1  11   1        2.90        2.13      0.46 o 
   2  11   1       22.19       24.52      1.34 o 
   3  11   1       29.07       32.41      1.48 o 
  -4  12   1       14.57       13.06      1.46 o 
  -3  12   1       13.95       11.42      1.25 o 
  -2  12   1       56.07       52.42      2.74 o 
  -1  12   1      313.06      308.26      5.92 o 
   0  12   1       54.09       50.74      1.88 o 
   1  12   1        0.21       -0.52      0.52 o 
   2  12   1       26.02       30.02      1.92 o 
  -3  13   1        5.79        5.09      1.09 o 
  -2  13   1        8.84        6.67      1.15 o 
  -1  13   1      108.89      105.27      4.60 o 
   0  13   1        0.19        0.77      0.67 o 
   1  13   1        7.94        8.49      0.88 o 
  -2  14   1        2.56        2.07      1.33 o 
  -1  14   1        0.01        0.15      1.04 o 
   0  14   1       13.01       13.90      1.77 o 
  -1 -14   2        0.54        0.52      0.73 o 
   0 -14   2        0.01       -0.53      0.67 o 
   1 -14   2       22.68       25.11      1.31 o 
   2 -14   2       15.67       15.07      2.07 o 
  -2 -13   2       29.29       33.13      3.84 o 
  -1 -13   2       11.57       10.68      2.14 o 
   0 -13   2       32.40       28.95      1.51 o 
   1 -13   2       62.63       60.85      1.91 o 
   2 -13   2       72.60       74.34      3.62 o 
   3 -13   2       83.89       83.59      4.66 o 
  -3 -12   2        0.08        0.74      1.63 o 
  -2 -12   2        2.17        0.70      1.26 o 
  -1 -12   2       28.59       29.52      1.20 o 
   0 -12   2       65.28       68.45      2.25 o 
   1 -12   2       16.07       12.29      0.88 o 
   2 -12   2       29.13       29.88      1.67 o 
   3 -12   2        0.02        1.26      0.84 o 
   4 -12   2        0.28       -0.22      0.94 o 
  -3 -11   2       16.78       22.48      2.96 o 
  -2 -11   2       99.44       96.57      5.92 o 
  -1 -11   2        9.29       10.15      0.57 o 
   0 -11   2        6.49        6.30      0.53 o 
   1 -11   2      243.73      224.70      4.44 o 
   2 -11   2       37.23       33.57      2.22 o 
   3 -11   2       18.90       19.13      1.41 o 
   4 -11   2       19.61       17.36      3.48 o 
   5 -11   2        9.31        9.55      1.51 o 
  -4 -10   2        0.06        0.30      1.48 o 
  -3 -10   2       83.32      106.92      6.21 o 
  -2 -10   2      234.89      217.57      4.02 o 
  -1 -10   2        0.47        0.39      0.29 o 
   0 -10   2       37.25       34.23      1.13 o 
   1 -10   2       77.35       75.78      1.93 o 
   2 -10   2        3.02        3.92      0.78 o 
   3 -10   2       10.06        8.58      1.05 o 
   4 -10   2       70.78       73.45      2.38 o 
   5 -10   2       21.26       18.95      1.77 o 
  -4  -9   2        1.80        0.89      1.48 o 
  -3  -9   2       64.88       59.89      4.14 o 
  -2  -9   2       53.67       43.57      1.57 o 
  -1  -9   2        8.60        7.89      0.40 o 
   0  -9   2       43.37       50.49      0.95 o 
   1  -9   2        0.36        1.11      0.28 o 
   2  -9   2       27.84       26.02      1.15 o 
   3  -9   2      104.22      104.75      2.71 o 
   4  -9   2       23.54       24.06      1.33 o 
   5  -9   2        0.41       -0.50      0.88 o 
  -5  -8   2        0.31        0.40      0.59 o 
  -4  -8   2       26.84       27.36      2.96 o 
  -3  -8   2        3.35        4.88      1.63 o 
  -2  -8   2      103.35       98.34      5.32 o 
  -1  -8   2        0.34       -0.02      0.16 o 
   0  -8   2       74.98      100.88      1.54 o 
   1  -8   2       14.30       15.36      0.47 o 
   2  -8   2       10.81        8.54      0.60 o 
   3  -8   2       26.14       25.63      1.10 o 
   4  -8   2       15.67       16.67      2.07 o 
   5  -8   2       68.35       67.02      1.95 o 
   6  -8   2       16.70       16.92      2.11 o 
  -5  -7   2        0.47        1.11      1.04 o 
  -4  -7   2      190.55      171.54      8.72 o 
  -3  -7   2        2.49        3.11      1.33 o 
  -2  -7   2      594.55      580.52     15.57 o 
  -1  -7   2      702.29      814.09      9.08 o 
   0  -7   2        7.00        5.22      0.26 o 
   1  -7   2       57.53       68.04      1.22 o 
   2  -7   2       78.41       75.39      1.32 o 
   3  -7   2       74.34       74.86      1.66 o 
   4  -7   2       55.73       59.23      1.93 o 
   5  -7   2       44.73       44.71      1.82 o 
   6  -7   2       10.07        9.70      1.10 o 
  -5  -6   2       52.08       48.12      1.97 o 
  -4  -6   2        4.61        4.22      0.96 o 
  -3  -6   2      154.97      139.01      6.95 o 
  -2  -6   2       31.56       34.06      1.77 o 
  -1  -6   2      502.03      582.30      7.23 o 
   0  -6   2      363.95      478.14      6.45 o 
   1  -6   2      340.20      370.39      3.82 o 
   2  -6   2       15.91       14.75      0.44 o 
   3  -6   2       37.73       40.77      1.10 o 
   4  -6   2       27.15       29.50      1.34 o 
   5  -6   2       52.23       48.14      2.20 o 
   6  -6   2        0.20        1.81      0.95 o 
  -6  -5   2        1.09        1.54      0.81 o 
  -5  -5   2        7.14        5.38      0.64 o 
  -4  -5   2        0.28        0.25      0.27 o 
  -3  -5   2      122.87      122.09      4.73 o 
  -2  -5   2       10.97       12.84      1.09 o 
  -1  -5   2      116.20      150.11      2.19 o 
   0  -5   2      384.49      446.84      7.38 o 
   1  -5   2     1244.34     1414.98     14.36 o 
   2  -5   2      211.20      217.79      2.30 o 
   3  -5   2       10.94       16.36      0.67 o 
   4  -5   2      154.07      158.00      3.89 o 
   5  -5   2        8.20        6.87      0.99 o 
   6  -5   2       53.39       49.96      2.62 o 
  -6  -4   2       30.13       33.73      1.47 o 
  -5  -4   2        0.05       -0.32      0.32 o 
  -4  -4   2       44.82       36.91      0.91 o 
  -3  -4   2       85.92       86.17      1.53 o 
  -2  -4   2      192.53      185.56      5.47 o 
  -1  -4   2     2487.67     3023.42     92.21 o 
   0  -4   2       71.08       92.39      1.98 o 
   1  -4   2     1726.19     1792.82     16.74 o 
   2  -4   2      734.78      825.38      8.27 o 
   3  -4   2      182.67      167.15      3.06 o 
   4  -4   2       27.02       29.63      1.22 o 
   5  -4   2       18.57       21.90      1.41 o 
   6  -4   2        2.31        1.64      0.74 o 
  -6  -3   2       13.94       16.09      1.15 o 
  -5  -3   2       89.35       81.84      2.28 o 
  -4  -3   2       68.01       63.98      1.24 o 
  -3  -3   2      561.72      612.39      7.10 o 
  -2  -3   2      238.39      262.64      5.21 o 
  -1  -3   2      347.31      373.04      9.11 o 
   0  -3   2        0.80        0.31      0.09 o 
   1  -3   2     3848.62     3929.30     33.99 o 
   2  -3   2       36.70       29.96      0.48 o 
   3  -3   2      115.16      114.94      1.51 o 
   4  -3   2       29.66       29.12      1.85 o 
   5  -3   2        1.19        3.13      0.65 o 
   6  -3   2        1.46        1.30      1.44 o 
  -6  -2   2        0.80        0.58      0.67 o 
  -5  -2   2        3.66        4.23      0.63 o 
  -4  -2   2       63.02       57.75      1.10 o 
  -3  -2   2     1160.94     1190.65     13.72 o 
  -2  -2   2     2417.60     2572.51     28.51 o 
  -1  -2   2     3054.87     3082.51     40.02 o 
   0  -2   2     6402.12     6740.96     72.51 o 
   1  -2   2     8202.97     8408.71     86.85 o 
   2  -2   2      373.00      417.02      4.22 o 
   3  -2   2       41.13       48.15      0.78 o 
   4  -2   2      375.07      373.64     10.83 o 
   5  -2   2       72.13       70.06      2.05 o 
   6  -2   2        3.51        3.92      0.94 o 
  -6  -1   2       52.46       45.93      1.99 o 
  -5  -1   2       98.51       99.12      3.64 o 
  -4  -1   2        2.00        3.41      0.37 o 
  -3  -1   2       25.87       25.98      0.67 o 
  -2  -1   2      111.42      113.01      1.52 o 
  -1  -1   2        4.64        5.36      0.17 o 
   0  -1   2      116.11      106.53      1.14 o 
   1  -1   2     1712.59     1651.85     16.79 o 
   2  -1   2      573.66      577.94      5.13 o 
   3  -1   2       52.02       58.89      0.97 o 
   4  -1   2      504.40      520.47      6.97 o 
   5  -1   2       97.98       99.86      2.64 o 
   6  -1   2       69.26       67.26      2.56 o 
  -6   0   2        2.61        1.73      0.68 o 
  -5   0   2      534.92      545.88      9.59 o 
  -4   0   2       13.04       15.93      0.69 o 
  -3   0   2      370.50      384.48      4.51 o 
  -2   0   2        0.53        0.34      0.10 o 
  -1   0   2      267.75      265.00      2.95 o 
   0   0   2        6.35        4.78      0.12 o 
   1   0   2     2365.13     2195.52     18.72 o 
   2   0   2      474.25      508.40      4.82 o 
   3   0   2      954.49      927.17     10.52 o 
   4   0   2       71.47       68.52      1.39 o 
   5   0   2       13.45       13.80      0.90 o 
   6   0   2       29.29       32.21      1.72 o 
  -6   1   2        0.23        0.28      0.66 o 
  -5   1   2      188.93      189.78      3.95 o 
  -4   1   2      135.29      126.02      2.67 o 
  -3   1   2      392.19      402.99      4.14 o 
  -2   1   2      170.14      174.80      1.72 o 
  -1   1   2       40.51       34.21      0.55 o 
   0   1   2        1.16        0.37      0.09 o 
   1   1   2      381.88      343.28      3.50 o 
   2   1   2       52.22       43.98      0.56 o 
   3   1   2      318.23      348.10      4.61 o 
   4   1   2       68.38       59.02      1.27 o 
   5   1   2       10.20       10.79      0.79 o 
   6   1   2       31.42       36.79      3.99 o 
  -6   2   2      355.75      379.14      7.20 o 
  -5   2   2        2.44        2.20      0.81 o 
  -4   2   2       69.93       71.01      1.88 o 
  -3   2   2       97.74      100.20      1.45 o 
  -2   2   2      172.53      170.03      1.92 o 
  -1   2   2       47.32       57.75      0.78 o 
   0   2   2      240.83      224.72      2.31 o 
   1   2   2      624.36      621.72      6.43 o 
   2   2   2       29.66       26.08      0.40 o 
   3   2   2       39.20       37.92      0.70 o 
   4   2   2       18.50       16.55      0.62 o 
   5   2   2        0.37        1.20      0.57 o 
   6   2   2       22.01       23.52      1.77 o 
  -6   3   2        0.06        0.54      0.72 o 
  -5   3   2       32.45       35.65      2.68 o 
  -4   3   2       11.32       11.27      0.69 o 
  -3   3   2      879.36      878.48      9.78 o 
  -2   3   2       15.20       16.44      0.41 o 
  -1   3   2       24.42       34.96      0.59 o 
   0   3   2      283.06      280.38      2.83 o 
   1   3   2      407.47      426.39      4.82 o 
   2   3   2     1016.58     1077.28     12.56 o 
   3   3   2       91.28       96.25      1.73 o 
   4   3   2       91.06       77.99      1.66 o 
   5   3   2       15.09       13.84      0.81 o 
   6   3   2        0.23        0.02      0.67 o 
  -6   4   2       22.75       22.93      2.55 o 
  -5   4   2        0.03       -0.54      0.54 o 
  -4   4   2      138.95      134.80      2.60 o 
  -3   4   2       59.99       58.99      1.15 o 
  -2   4   2      103.11      105.70      1.27 o 
  -1   4   2      228.22      228.24      2.65 o 
   0   4   2     2995.39     3195.72     31.92 o 
   1   4   2       13.44       13.39      0.37 o 
   2   4   2      168.35      181.48      2.42 o 
   3   4   2       25.01       17.02      0.46 o 
   4   4   2        9.54        8.04      0.46 o 
   5   4   2        0.12        0.05      0.49 o 
  -6   5   2        0.35       -0.44      0.84 o 
  -5   5   2       87.53       91.92      3.08 o 
  -4   5   2       92.57       96.88      2.83 o 
  -3   5   2        7.56        9.60      0.90 o 
  -2   5   2       51.79       52.72      0.87 o 
  -1   5   2      769.42      749.78      7.57 o 
   0   5   2       77.40       73.36      1.02 o 
   1   5   2       37.15       38.54      0.56 o 
   2   5   2        7.21       10.63      0.55 o 
   3   5   2        6.59        7.29      0.31 o 
   4   5   2      136.30      116.48      2.44 o 
   5   5   2        0.01       -0.07      0.65 o 
  -6   6   2        0.57        0.22      0.82 o 
  -5   6   2       27.27       32.59      1.53 o 
  -4   6   2       32.32       30.55      1.59 o 
  -3   6   2       27.20       25.35      1.15 o 
  -2   6   2      139.22      139.18      1.90 o 
  -1   6   2      224.66      229.59      2.53 o 
   0   6   2       65.89       65.34      0.94 o 
   1   6   2       13.75       18.16      0.39 o 
   2   6   2       89.67       76.62      1.40 o 
   3   6   2        5.06        3.64      0.40 o 
   4   6   2      119.29      103.48      3.58 o 
   5   6   2       21.10       29.28      3.40 o 
  -6   7   2       21.80       23.30      3.55 o 
  -5   7   2       66.02       64.33      2.18 o 
  -4   7   2        6.55        4.71      0.94 o 
  -3   7   2      167.47      167.26      3.21 o 
  -2   7   2      143.59      154.28      2.51 o 
  -1   7   2       40.78       38.43      0.87 o 
   0   7   2        0.10        0.20      0.19 o 
   1   7   2      282.19      268.47      3.06 o 
   2   7   2       11.21       11.35      0.43 o 
   3   7   2      104.02       92.58      2.68 o 
   4   7   2       11.38        6.60      2.44 o 
   5   7   2       10.03       12.93      4.44 o 
  -5   8   2       58.11       63.25      3.99 o 
  -4   8   2      249.27      256.92      5.26 o 
  -3   8   2       26.86       27.36      0.98 o 
  -2   8   2        0.00       -0.08      0.39 o 
  -1   8   2        0.13       -0.23      0.23 o 
   0   8   2      552.72      557.63      6.60 o 
   1   8   2       13.50       12.69      0.46 o 
   2   8   2      251.62      234.99      7.91 o 
   3   8   2       11.24       10.72      0.60 o 
   4   8   2       13.96        9.67      0.82 o 
  -5   9   2        1.89        0.96      1.05 o 
  -4   9   2        8.59        9.27      0.99 o 
  -3   9   2       17.67       19.06      1.10 o 
  -2   9   2      114.88      113.99      3.29 o 
  -1   9   2       13.10       14.52      0.79 o 
   0   9   2       76.18       73.00      1.43 o 
   1   9   2       87.68       84.63      1.55 o 
   2   9   2       27.25       25.64      0.85 o 
   3   9   2       11.28       12.18      1.11 o 
   4   9   2        3.18        2.46      0.89 o 
  -5  10   2        0.62        0.10      1.03 o 
  -4  10   2       15.21       11.76      1.34 o 
  -3  10   2        2.06        0.79      0.78 o 
  -2  10   2       29.45       27.87      1.51 o 
  -1  10   2        3.49        4.02      0.74 o 
   0  10   2       46.38       49.07      1.49 o 
   1  10   2       12.25       12.30      0.62 o 
   2  10   2       18.09       16.77      0.90 o 
   3  10   2        4.50        3.07      1.11 o 
  -4  11   2        0.66        0.25      0.88 o 
  -3  11   2       16.20       13.63      1.70 o 
  -2  11   2       86.95       82.58      2.82 o 
  -1  11   2       80.48       75.11      2.16 o 
   0  11   2      124.98      122.11      4.81 o 
   1  11   2       27.80       30.08      1.16 o 
   2  11   2       23.56       31.79      1.77 o 
   3  11   2        1.04        0.74      0.59 o 
  -4  12   2        1.29        2.37      1.09 o 
  -3  12   2        6.80        7.58      1.92 o 
  -2  12   2        0.67       -0.67      0.67 o 
  -1  12   2      101.11      100.76      2.59 o 
   0  12   2       43.25       42.71      1.92 o 
   1  12   2        0.97        0.50      0.57 o 
   2  12   2       11.31        9.46      1.18 o 
  -3  13   2        0.16       -0.78      1.48 o 
  -2  13   2       29.35       27.32      3.48 o 
  -1  13   2       47.65       45.79      1.68 o 
   0  13   2        4.72        3.07      1.26 o 
   1  13   2        1.63        1.15      0.67 o 
  -1 -14   3      121.21      125.52      3.50 o 
   0 -14   3       12.53       13.56      1.15 o 
   1 -14   3       13.88       15.86      1.47 o 
   2 -14   3        4.04        3.43      0.99 o 
   3 -14   3       12.99        9.76      1.92 o 
  -2 -13   3       27.76       20.56      3.25 o 
  -1 -13   3       10.39       13.18      0.99 o 
   0 -13   3       40.28       42.51      2.29 o 
   1 -13   3       14.39       14.38      2.08 o 
   2 -13   3        1.50        0.81      0.73 o 
   3 -13   3        1.52        1.87      0.89 o 
  -3 -12   3        7.15        5.03      2.22 o 
  -2 -12   3        0.51        0.64      0.68 o 
  -1 -12   3        0.05       -0.24      0.51 o 
   0 -12   3       34.64       29.79      2.14 o 
   1 -12   3        0.17       -0.50      0.50 o 
   2 -12   3        0.12        0.47      0.67 o 
   3 -12   3        5.05        3.03      0.94 o 
   4 -12   3       10.73        9.61      1.36 o 
  -3 -11   3        1.01        3.40      1.77 o 
  -2 -11   3        4.39        3.19      0.50 o 
  -1 -11   3        9.68        9.10      0.69 o 
   0 -11   3       15.43       16.65      0.73 o 
   1 -11   3      106.24       99.26      2.39 o 
   2 -11   3        0.32       -0.22      0.63 o 
   3 -11   3       15.21       14.49      1.30 o 
   4 -11   3        0.11       -0.05      0.63 o 
   5 -11   3        9.18       11.69      2.23 o 
  -4 -10   3        3.32       10.35      2.22 o 
  -3 -10   3        7.24       11.24      2.22 o 
  -2 -10   3      467.24      468.13     10.26 o 
  -1 -10   3        0.27       -0.03      0.25 o 
   0 -10   3       16.26       17.21      0.66 o 
   1 -10   3       28.95       25.21      1.08 o 
   2 -10   3       55.41       57.44      2.14 o 
   3 -10   3       56.32       55.32      1.91 o 
   4 -10   3       14.15       13.24      1.44 o 
   5 -10   3       11.47        9.22      1.55 o 
  -4  -9   3        0.09       -0.44      1.33 o 
  -3  -9   3        3.27        1.92      1.48 o 
  -2  -9   3        0.01       -0.06      0.75 o 
  -1  -9   3       15.55       14.86      0.53 o 
   0  -9   3      103.77      114.63      2.23 o 
   1  -9   3       19.89       18.91      0.64 o 
   2  -9   3       16.19       13.63      0.67 o 
   3  -9   3      563.97      566.72     10.13 o 
   4  -9   3        7.48        7.35      1.14 o 
   5  -9   3        4.55        5.51      0.99 o 
  -5  -8   3        0.53        0.98      0.56 o 
  -4  -8   3        2.83        2.66      1.63 o 
  -3  -8   3        0.13       -0.59      1.04 o 
  -2  -8   3      257.35      258.03      6.69 o 
  -1  -8   3       38.36       44.13      0.80 o 
   0  -8   3        0.05        0.06      0.18 o 
   1  -8   3      122.32      128.51      1.93 o 
   2  -8   3       59.72       65.95      1.39 o 
   3  -8   3      252.71      251.18      4.48 o 
   4  -8   3        3.32        2.10      0.88 o 
   5  -8   3       37.44       36.03      1.46 o 
  -5  -7   3        2.47        1.44      1.48 o 
  -4  -7   3       19.89       17.65      0.72 o 
  -3  -7   3       74.17       64.03      4.14 o 
  -2  -7   3        2.25        3.40      1.18 o 
  -1  -7   3        1.61        2.12      0.15 o 
   0  -7   3      145.25      159.21      2.44 o 
   1  -7   3       35.19       29.17      0.55 o 
   2  -7   3       56.89       69.00      1.39 o 
   3  -7   3      438.10      451.18      6.46 o 
   4  -7   3       93.71      100.55      2.62 o 
   5  -7   3       71.89       73.24      2.01 o 
   6  -7   3        0.14       -0.68      0.68 o 
  -5  -6   3       63.92       57.28      2.20 o 
  -4  -6   3       42.58       37.43      1.46 o 
  -3  -6   3        3.98        3.25      1.33 o 
  -2  -6   3        1.03        0.81      0.63 o 
  -1  -6   3      565.77      644.21      7.71 o 
   0  -6   3      793.60      981.77     17.29 o 
   1  -6   3      649.89      702.97      6.99 o 
   2  -6   3      430.18      451.48      4.78 o 
   3  -6   3       29.11       30.76      0.95 o 
   4  -6   3       78.65       79.11      3.28 o 
   5  -6   3        9.54        9.16      0.93 o 
   6  -6   3        0.37       -0.17      0.70 o 
  -6  -5   3       19.61       20.53      4.07 o 
  -5  -5   3       18.18       16.60      1.21 o 
  -4  -5   3        2.42        3.01      0.41 o 
  -3  -5   3       37.19       30.57      0.80 o 
  -2  -5   3      465.40      439.35     17.75 o 
  -1  -5   3        0.27        1.41      0.25 o 
   0  -5   3       14.20       20.29      0.64 o 
   1  -5   3       32.22       35.15      0.48 o 
   2  -5   3        8.54       11.82      0.37 o 
   3  -5   3       39.69       34.53      0.98 o 
   4  -5   3       70.11       72.34      3.07 o 
   5  -5   3        6.04        3.56      0.76 o 
   6  -5   3        4.19        2.37      0.94 o 
  -6  -4   3       31.49       35.63      1.29 o 
  -5  -4   3       33.45       35.38      1.27 o 
  -4  -4   3      241.40      227.85      3.64 o 
  -3  -4   3      111.48      109.54      1.73 o 
  -2  -4   3      111.17      119.89      1.76 o 
  -1  -4   3      434.27      522.83      7.07 o 
   0  -4   3      160.51      175.17      2.13 o 
   1  -4   3       18.79       15.38      0.30 o 
   2  -4   3      175.05      169.78      1.85 o 
   3  -4   3       26.81       28.28      0.77 o 
   4  -4   3       41.30       47.09      1.35 o 
   5  -4   3       31.31       28.91      1.36 o 
   6  -4   3        0.65        0.30      0.84 o 
  -6  -3   3       27.86       28.98      1.18 o 
  -5  -3   3       48.20       40.75      1.37 o 
  -4  -3   3      535.67      532.81      7.78 o 
  -3  -3   3       63.93       66.63      0.95 o 
  -2  -3   3       74.73       75.18      1.47 o 
  -1  -3   3        0.05        0.20      0.07 o 
   0  -3   3      208.19      262.97      2.29 o 
   1  -3   3      888.29      879.89      7.72 o 
   2  -3   3       22.98       18.17      0.35 o 
   3  -3   3       90.44       98.94      1.39 o 
   4  -3   3       25.23       30.37      1.03 o 
   5  -3   3       15.02       13.64      0.97 o 
   6  -3   3        0.27        0.25      0.78 o 
  -6  -2   3        2.30        2.88      0.85 o 
  -5  -2   3       10.18       12.28      0.94 o 
  -4  -2   3       47.62       41.59      0.91 o 
  -3  -2   3        0.04        0.76      0.19 o 
  -2  -2   3      651.02      664.06      6.19 o 
  -1  -2   3      671.54      708.18      9.55 o 
   0  -2   3      685.03      655.44      6.35 o 
   1  -2   3     6088.88     5881.68     48.88 o 
   2  -2   3       42.62       42.53      0.56 o 
   3  -2   3       42.52       37.83      0.77 o 
   4  -2   3      204.06      210.11      3.16 o 
   5  -2   3      151.79      161.75      6.51 o 
   6  -2   3        0.55        1.50      0.78 o 
  -6  -1   3       50.34       56.63      1.82 o 
  -5  -1   3       30.30       29.01      1.44 o 
  -4  -1   3        2.53        2.09      0.31 o 
  -3  -1   3      229.12      240.31      3.31 o 
  -2  -1   3     1111.79     1121.90     10.63 o 
  -1  -1   3     1702.18     1669.35     16.07 o 
   0  -1   3      298.50      267.53      2.74 o 
   1  -1   3      171.50      165.55      1.72 o 
   2  -1   3      319.98      320.33      2.84 o 
   3  -1   3        0.97        0.37      0.17 o 
   4  -1   3       73.88       72.94      1.88 o 
   5  -1   3       68.69       72.45      1.96 o 
   6  -1   3       88.56       99.22      3.24 o 
  -6   0   3       29.03       31.11      1.24 o 
  -5   0   3        3.57        5.31      0.88 o 
  -4   0   3       54.14       48.63      1.34 o 
  -3   0   3       88.18       89.26      1.19 o 
  -2   0   3      858.50      876.54      7.96 o 
  -1   0   3    14365.67    13910.19    171.49 o 
   0   0   3     1978.40     1872.45     16.91 o 
   1   0   3      397.96      376.61      3.12 o 
   2   0   3       75.82       67.53      0.72 o 
   3   0   3       74.04       75.65      1.29 o 
   4   0   3      763.82      756.52     10.98 o 
   5   0   3       13.58       16.22      0.95 o 
   6   0   3       11.93       15.10      1.25 o 
  -6   1   3        1.03        1.33      0.71 o 
  -5   1   3        0.39       -0.45      0.46 o 
  -4   1   3        1.30        2.10      0.38 o 
  -3   1   3      224.95      246.13      2.51 o 
  -2   1   3      622.52      592.44      5.40 o 
  -1   1   3     1891.29     1819.00     19.92 o 
   0   1   3       84.36       65.02      0.81 o 
   1   1   3      955.88      828.02      9.40 o 
   2   1   3      279.32      271.74      2.62 o 
   3   1   3       49.67       49.35      0.87 o 
   4   1   3     1067.57     1062.30     16.65 o 
   5   1   3      126.04      122.45      2.70 o 
   6   1   3        1.95        3.92      0.84 o 
  -6   2   3        0.01       -0.48      0.96 o 
  -5   2   3      317.56      329.35      6.18 o 
  -4   2   3       12.68       12.61      0.66 o 
  -3   2   3      182.70      182.07      2.20 o 
  -2   2   3       95.41       95.73      1.08 o 
  -1   2   3     1205.51     1209.55     12.00 o 
   0   2   3       39.90       44.94      0.54 o 
   1   2   3     1052.22     1112.63     10.21 o 
   2   2   3       25.52       24.95      0.37 o 
   3   2   3      215.02      216.19      3.03 o 
   4   2   3      254.49      240.33      3.99 o 
   5   2   3       34.77       38.33      1.62 o 
   6   2   3        2.51        2.85      1.48 o 
  -6   3   3        2.45        2.16      0.99 o 
  -5   3   3      108.15      112.30      3.40 o 
  -4   3   3       34.13       38.33      1.36 o 
  -3   3   3      129.38      127.39      1.94 o 
  -2   3   3       55.14       52.77      0.83 o 
  -1   3   3      408.92      393.68      3.92 o 
   0   3   3       40.00       38.10      0.48 o 
   1   3   3       42.20       45.47      0.58 o 
   2   3   3       66.89       61.73      0.80 o 
   3   3   3        3.22        3.40      0.26 o 
   4   3   3        2.50        1.42      0.33 o 
   5   3   3        1.13        1.86      0.81 o 
  -6   4   3       61.08       65.97      2.71 o 
  -5   4   3        0.36        0.86      1.26 o 
  -4   4   3       66.83       64.22      2.24 o 
  -3   4   3      156.96      157.05      2.58 o 
  -2   4   3      172.61      174.57      2.06 o 
  -1   4   3       26.08       33.72      0.58 o 
   0   4   3      214.90      217.25      2.27 o 
   1   4   3      100.53      106.09      1.22 o 
   2   4   3        4.02        5.05      0.24 o 
   3   4   3       85.25       71.77      1.35 o 
   4   4   3       15.15       14.38      0.81 o 
   5   4   3       98.10      103.94      3.66 o 
  -6   5   3        4.88        7.50      1.85 o 
  -5   5   3       16.98       16.06      1.40 o 
  -4   5   3       37.90       36.26      1.42 o 
  -3   5   3       59.33       58.14      1.33 o 
  -2   5   3      630.46      659.67      7.42 o 
  -1   5   3       99.05      112.77      1.38 o 
   0   5   3        0.98        0.63      0.17 o 
   1   5   3      281.96      293.63      3.25 o 
   2   5   3        5.93        9.48      0.33 o 
   3   5   3       50.45       34.82      1.07 o 
   4   5   3        2.07        1.42      0.35 o 
   5   5   3       11.88       12.94      1.18 o 
  -6   6   3        0.94       -0.59      1.33 o 
  -5   6   3       15.83       17.28      1.19 o 
  -4   6   3      148.55      143.25      3.30 o 
  -3   6   3        4.44        4.14      0.50 o 
  -2   6   3       25.12       24.51      0.76 o 
  -1   6   3      512.13      545.04      5.62 o 
   0   6   3      111.32      115.11      1.75 o 
   1   6   3      105.65       99.10      1.27 o 
   2   6   3        7.33        7.02      0.31 o 
   3   6   3      179.46      151.32      2.92 o 
   4   6   3       21.59       20.66      1.33 o 
   5   6   3        2.07        2.17      1.77 o 
  -6   7   3        0.13        0.48      0.99 o 
  -5   7   3       27.62       26.05      1.45 o 
  -4   7   3        0.43        1.70      0.78 o 
  -3   7   3       56.19       59.07      1.61 o 
  -2   7   3        6.40        6.50      0.69 o 
  -1   7   3        1.66        1.65      0.30 o 
   0   7   3       22.91       26.32      0.62 o 
   1   7   3      208.92      198.89      2.63 o 
   2   7   3        1.62        2.85      0.30 o 
   3   7   3        8.64        4.74      0.49 o 
   4   7   3        0.34        1.35      0.81 o 
  -5   8   3        4.90        2.73      2.59 o 
  -4   8   3        4.45        6.03      0.87 o 
  -3   8   3       28.70       26.17      1.30 o 
  -2   8   3        3.54        3.05      0.46 o 
  -1   8   3        1.49        1.34      0.26 o 
   0   8   3     1264.16     1243.03     15.86 o 
   1   8   3      324.50      301.67      4.29 o 
   2   8   3      218.55      212.53      3.40 o 
   3   8   3       30.63       27.02      1.05 o 
   4   8   3       29.07       33.38      2.96 o 
  -5   9   3       85.56       81.12      3.35 o 
  -4   9   3       13.67       13.17      1.36 o 
  -3   9   3        0.07       -0.49      0.60 o 
  -2   9   3        5.77        6.08      0.88 o 
  -1   9   3       26.06       22.64      1.47 o 
   0   9   3        4.79        5.12      0.53 o 
   1   9   3      221.50      224.48      3.97 o 
   2   9   3        4.46        4.04      0.62 o 
   3   9   3        0.05        0.55      0.54 o 
  -5  10   3      157.76      158.82      5.02 o 
  -4  10   3       86.55       80.71      2.53 o 
  -3  10   3        5.81        5.33      1.18 o 
  -2  10   3        6.80        6.36      0.92 o 
  -1  10   3       16.63       17.98      0.97 o 
   0  10   3     1385.79     1384.78     24.36 o 
   1  10   3        5.63        5.84      0.59 o 
   2  10   3       39.82       46.29      2.22 o 
   3  10   3        1.30        2.66      0.74 o 
  -4  11   3       26.41       23.74      1.77 o 
  -3  11   3       23.08       21.72      1.62 o 
  -2  11   3        4.48        5.44      1.40 o 
  -1  11   3        2.28        1.43      0.54 o 
   0  11   3       11.41       12.19      0.99 o 
   1  11   3        3.34        0.89      0.74 o 
   2  11   3        0.00       -0.15      0.74 o 
  -3  12   3        0.09        0.56      0.82 o 
  -2  12   3        4.89        4.38      0.99 o 
  -1  12   3        4.70        4.14      0.74 o 
   0  12   3        6.14        4.66      0.84 o 
   1  12   3       26.36       28.92      1.46 o 
   2  12   3       73.12       84.88      3.55 o 
  -2  13   3       14.88       12.30      1.36 o 
  -1  13   3        4.10        3.58      0.94 o 
   0  13   3        0.08       -0.20      0.67 o 
   1 -15   4       13.55       14.34      1.92 o 
  -1 -14   4      121.13      130.26      5.10 o 
   0 -14   4        9.46        6.79      0.99 o 
   1 -14   4       40.56       34.07      1.48 o 
   2 -14   4        1.07        1.18      0.84 o 
   3 -14   4       10.26       12.35      1.41 o 
  -2 -13   4        4.30        3.73      0.96 o 
  -1 -13   4       11.55        7.27      1.85 o 
   0 -13   4        0.96        0.22      0.63 o 
   1 -13   4        6.86        5.20      0.74 o 
   2 -13   4        3.20        1.63      0.84 o 
   3 -13   4        3.43        5.65      1.09 o 
  -3 -12   4       39.60       40.08      3.99 o 
  -2 -12   4        0.41       -0.18      0.56 o 
  -1 -12   4      164.87      169.63      3.57 o 
   0 -12   4       31.38       30.57      2.59 o 
   1 -12   4      119.07      110.40      2.64 o 
   2 -12   4        1.92        2.43      0.78 o 
   3 -12   4       14.00       13.97      1.30 o 
   4 -12   4       10.84        8.77      1.30 o 
  -4 -11   4        8.42        5.47      2.07 o 
  -3 -11   4       75.04       70.39      5.03 o 
  -2 -11   4        5.70        6.04      0.52 o 
  -1 -11   4       18.11       16.58      0.69 o 
   0 -11   4       11.16       10.92      0.74 o 
   1 -11   4       25.19       32.77      1.27 o 
   2 -11   4        2.09        2.44      0.73 o 
   3 -11   4        4.13        4.60      0.94 o 
   4 -11   4        0.07       -0.13      0.60 o 
   5 -11   4        9.51        7.81      1.19 o 
  -4 -10   4        0.87        1.48      1.63 o 
  -3 -10   4       13.09       12.27      2.37 o 
  -2 -10   4      175.79      179.68      3.39 o 
  -1 -10   4       16.08       16.52      0.54 o 
   0 -10   4       15.88       19.72      0.70 o 
   1 -10   4        3.80        3.97      0.56 o 
   2 -10   4       51.30       48.82      1.98 o 
   3 -10   4       27.66       27.25      1.14 o 
   4 -10   4        6.90        8.23      1.13 o 
   5 -10   4       10.38        8.86      1.16 o 
  -4  -9   4       53.03       54.86      4.29 o 
  -3  -9   4        1.24        2.07      1.48 o 
  -2  -9   4      441.57      485.68     18.80 o 
  -1  -9   4       64.89       64.25      1.08 o 
   0  -9   4      311.91      336.11      4.60 o 
   1  -9   4       43.70       46.32      1.27 o 
   2  -9   4      301.69      310.24      6.07 o 
   3  -9   4      534.79      550.48      8.52 o 
   4  -9   4       12.56       11.04      1.16 o 
   5  -9   4        0.79        0.64      0.79 o 
  -5  -8   4        0.44        0.15      1.11 o 
  -4  -8   4       62.80       58.86      1.88 o 
  -3  -8   4       11.09       10.06      1.92 o 
  -2  -8   4      883.81      930.92     18.83 o 
  -1  -8   4       13.85       15.80      0.57 o 
   0  -8   4      397.02      460.62      5.73 o 
   1  -8   4      134.05      150.26      2.33 o 
   2  -8   4       39.02       40.30      0.96 o 
   3  -8   4       91.96       98.90      2.00 o 
   4  -8   4        6.70        7.93      0.93 o 
   5  -8   4        0.43        1.42      0.66 o 
  -5  -7   4       19.37       24.43      1.35 o 
  -4  -7   4       10.68       12.35      0.83 o 
  -3  -7   4        5.12        6.70      2.37 o 
  -2  -7   4      459.65      465.87     10.89 o 
  -1  -7   4       10.07        9.55      0.28 o 
   0  -7   4        4.77        6.65      0.30 o 
   1  -7   4      201.81      197.41      2.39 o 
   2  -7   4      415.36      441.83      5.03 o 
   3  -7   4      404.85      392.70      5.20 o 
   4  -7   4        3.53        2.74      0.58 o 
   5  -7   4       17.09       13.60      1.08 o 
   6  -7   4       10.45        9.23      1.30 o 
  -5  -6   4        1.00        2.91      1.04 o 
  -4  -6   4       53.06       56.28      1.86 o 
  -3  -6   4       82.07       75.67      1.66 o 
  -2  -6   4        3.77        4.30      0.30 o 
  -1  -6   4        1.02        0.72      0.12 o 
   0  -6   4      429.69      512.94      5.98 o 
   1  -6   4      127.86      122.45      1.27 o 
   2  -6   4      998.51     1039.34      9.90 o 
   3  -6   4       13.08       16.92      0.67 o 
   4  -6   4       90.10       90.47      2.09 o 
   5  -6   4        1.34       -0.56      0.56 o 
   6  -6   4        0.56        0.71      0.92 o 
  -6  -5   4       37.39       48.63      2.30 o 
  -5  -5   4       72.75       63.87      1.46 o 
  -4  -5   4       34.37       37.64      0.91 o 
  -3  -5   4       17.43       23.66      1.11 o 
  -2  -5   4        0.38        0.38      0.19 o 
  -1  -5   4      229.20      284.65      2.87 o 
   0  -5   4        3.11        5.01      0.18 o 
   1  -5   4       98.88      103.74      1.14 o 
   2  -5   4     1307.91     1330.35     12.69 o 
   3  -5   4        6.13        6.02      0.39 o 
   4  -5   4       69.76       65.75      1.66 o 
   5  -5   4       78.83       76.99      3.33 o 
   6  -5   4        1.86        2.17      0.92 o 
  -6  -4   4        3.84        4.36      0.78 o 
  -5  -4   4       12.03       10.29      0.79 o 
  -4  -4   4       68.53       62.83      1.16 o 
  -3  -4   4      197.09      195.81      2.32 o 
  -2  -4   4       66.72       67.75      0.83 o 
  -1  -4   4       48.56       60.01      0.70 o 
   0  -4   4     1149.09     1242.69     10.52 o 
   1  -4   4       44.69       53.64      0.63 o 
   2  -4   4     3950.82     4123.92     34.20 o 
   3  -4   4        1.59        1.16      0.31 o 
   4  -4   4      130.63      128.64      2.26 o 
   5  -4   4       41.02       48.83      4.36 o 
   6  -4   4        2.85        3.39      0.99 o 
  -6  -3   4       17.06       21.16      1.61 o 
  -5  -3   4       61.79       64.92      1.55 o 
  -4  -3   4      617.16      579.64      7.63 o 
  -3  -3   4       57.78       53.47      0.81 o 
  -2  -3   4        0.01        0.01      0.11 o 
  -1  -3   4      210.78      224.86      2.76 o 
   0  -3   4      165.88      179.87      1.73 o 
   1  -3   4     1062.06     1105.42      9.92 o 
   2  -3   4      342.62      358.66      3.32 o 
   3  -3   4        6.16        5.87      0.43 o 
   4  -3   4        3.28        3.12      0.76 o 
   5  -3   4        9.87       10.89      1.63 o 
   6  -3   4       16.97       22.31      1.62 o 
  -6  -2   4       10.27        9.02      1.05 o 
  -5  -2   4       33.46       31.50      1.05 o 
  -4  -2   4      397.04      397.89      4.89 o 
  -3  -2   4       22.34       25.34      0.61 o 
  -2  -2   4       45.19       47.09      0.62 o 
  -1  -2   4       68.22       68.38      0.81 o 
   0  -2   4        9.68       13.72      0.41 o 
   1  -2   4       55.82       49.55      0.59 o 
   2  -2   4      191.58      208.43      2.02 o 
   3  -2   4      654.99      686.40     10.20 o 
   4  -2   4       17.12       17.44      0.81 o 
   5  -2   4       25.78       26.28      1.46 o 
   6  -2   4        8.63        9.22      1.55 o 
  -6  -1   4      134.83      141.18      3.97 o 
  -5  -1   4      155.51      158.00      3.78 o 
  -4  -1   4      397.66      381.96      5.03 o 
  -3  -1   4       14.23       12.50      0.45 o 
  -2  -1   4      197.78      201.49      2.23 o 
  -1  -1   4       77.24       65.54      0.74 o 
   0  -1   4     1040.91      989.27      9.68 o 
   1  -1   4       55.57       53.38      0.62 o 
   2  -1   4       11.58       11.71      0.25 o 
   3  -1   4        3.92        4.20      0.25 o 
   4  -1   4      235.92      246.11      4.05 o 
   5  -1   4       88.71       88.58      2.28 o 
   6  -1   4       20.41       22.11      3.92 o 
  -6   0   4      171.82      178.25      3.95 o 
  -5   0   4       17.60       18.99      1.02 o 
  -4   0   4       13.08       13.44      0.60 o 
  -3   0   4      595.91      583.52      5.90 o 
  -2   0   4      737.37      775.49      6.75 o 
  -1   0   4     6123.90     5752.55     59.84 o 
   0   0   4      267.18      243.96      2.35 o 
   1   0   4        3.57        4.39      0.14 o 
   2   0   4       37.33       41.50      0.58 o 
   3   0   4        2.06        2.20      0.25 o 
   4   0   4      107.83      113.97      2.48 o 
   5   0   4        2.91        2.05      0.84 o 
   6   0   4        0.66        2.60      0.89 o 
  -6   1   4       95.04      107.13      3.45 o 
  -5   1   4      176.22      173.65      5.81 o 
  -4   1   4      201.60      196.05      3.28 o 
  -3   1   4       17.53       17.72      0.47 o 
  -2   1   4      392.05      403.45      3.84 o 
  -1   1   4     8015.60     7560.71     72.08 o 
   0   1   4      126.33       93.07      1.01 o 
   1   1   4      159.35      146.15      1.40 o 
   2   1   4      127.25      110.76      1.20 o 
   3   1   4       25.44       18.07      0.56 o 
   4   1   4        2.09        2.94      0.60 o 
   5   1   4        4.11        3.93      0.73 o 
   6   1   4        8.71        7.87      1.04 o 
  -6   2   4       82.04       90.99      3.13 o 
  -5   2   4        0.03       -0.63      0.63 o 
  -4   2   4       14.59       14.32      0.64 o 
  -3   2   4      678.04      699.99      8.37 o 
  -2   2   4        3.18        1.29      0.25 o 
  -1   2   4     1351.22     1310.31     12.00 o 
   0   2   4       82.79       71.64      0.76 o 
   1   2   4     1118.53     1140.18     11.77 o 
   2   2   4       37.68       33.61      0.68 o 
   3   2   4       21.37       19.16      0.58 o 
   4   2   4       30.03       26.06      0.86 o 
   5   2   4       62.41       59.01      2.09 o 
   6   2   4        0.79        1.33      1.04 o 
  -6   3   4        0.28        0.22      0.96 o 
  -5   3   4        2.01        1.41      0.47 o 
  -4   3   4       40.93       42.96      1.83 o 
  -3   3   4      323.01      327.31      4.71 o 
  -2   3   4        4.24        5.02      0.28 o 
  -1   3   4       39.37       50.15      0.81 o 
   0   3   4      248.39      235.74      2.36 o 
   1   3   4        0.52        0.03      0.11 o 
   2   3   4      636.52      570.76      6.36 o 
   3   3   4        0.68        0.68      0.26 o 
   4   3   4       23.06       22.84      0.86 o 
   5   3   4      120.89      113.63      4.88 o 
  -6   4   4        1.44        1.10      1.40 o 
  -5   4   4        6.13        6.19      1.92 o 
  -4   4   4        0.05       -0.45      0.45 o 
  -3   4   4        1.90        1.42      0.35 o 
  -2   4   4       53.49       48.40      0.81 o 
  -1   4   4       10.43       15.43      0.40 o 
   0   4   4        0.32       -0.08      0.12 o 
   1   4   4      176.67      204.68      2.33 o 
   2   4   4        3.59        2.82      0.21 o 
   3   4   4      134.58      116.40      2.03 o 
   4   4   4       35.05       34.17      0.99 o 
   5   4   4        3.09        1.77      0.66 o 
  -6   5   4       22.29       21.79      4.07 o 
  -5   5   4        3.89        3.91      0.88 o 
  -4   5   4      122.52      126.71      2.99 o 
  -3   5   4       49.01       53.44      1.26 o 
  -2   5   4      219.52      216.89      2.95 o 
  -1   5   4      811.56      850.24      8.21 o 
   0   5   4       17.79       14.16      0.40 o 
   1   5   4      315.79      310.66      3.46 o 
   2   5   4       17.07       18.92      0.46 o 
   3   5   4       30.40       31.94      0.84 o 
   4   5   4      110.13      102.18      1.98 o 
   5   5   4        7.86        6.92      0.94 o 
  -6   6   4       32.35       33.18      4.66 o 
  -5   6   4       15.91       16.22      1.16 o 
  -4   6   4       21.90       26.61      1.31 o 
  -3   6   4        0.88        1.84      0.43 o 
  -2   6   4       27.95       26.53      1.41 o 
  -1   6   4       46.23       59.54      1.02 o 
   0   6   4        1.45        0.91      0.24 o 
   1   6   4       94.39       95.56      1.42 o 
   2   6   4       99.20       84.92      1.56 o 
   3   6   4      139.54      120.61      2.33 o 
   4   6   4       39.06       33.05      2.88 o 
   5   6   4        0.37        0.14      0.67 o 
  -6   7   4        2.25        2.77      1.09 o 
  -5   7   4       46.51       45.18      1.90 o 
  -4   7   4        0.75       -0.37      0.73 o 
  -3   7   4      144.99      136.67      2.81 o 
  -2   7   4      419.19      433.04      6.09 o 
  -1   7   4        0.23        0.29      0.26 o 
   0   7   4       34.07       30.94      0.77 o 
   1   7   4       13.17       13.24      0.46 o 
   2   7   4       61.40       53.28      1.14 o 
   3   7   4      103.26       90.62      2.00 o 
   4   7   4        0.59        0.91      1.33 o 
  -5   8   4        0.04       -0.30      0.94 o 
  -4   8   4       55.35       57.87      2.22 o 
  -3   8   4       23.57       21.67      1.16 o 
  -2   8   4        1.71        0.51      0.57 o 
  -1   8   4       15.87       14.85      0.85 o 
   0   8   4       68.22       66.38      1.36 o 
   1   8   4        0.02        0.01      0.27 o 
   2   8   4       38.81       39.49      1.06 o 
   3   8   4        6.68        2.81      0.74 o 
   4   8   4        3.69        4.14      0.89 o 
  -5   9   4      206.36      210.06      6.06 o 
  -4   9   4        0.03       -0.52      0.61 o 
  -3   9   4       25.92       21.07      1.41 o 
  -2   9   4       15.05       18.07      1.77 o 
  -1   9   4       49.24       51.78      1.63 o 
   0   9   4       74.89       72.41      1.85 o 
   1   9   4      118.85      111.52      2.26 o 
   2   9   4       13.93       16.55      0.73 o 
   3   9   4       16.36       13.90      1.18 o 
  -4  10   4        0.11       -0.78      0.78 o 
  -3  10   4        0.08       -0.67      0.67 o 
  -2  10   4       31.42       30.65      2.51 o 
  -1  10   4       26.44       25.01      1.16 o 
   0  10   4      305.19      301.33      5.63 o 
   1  10   4       41.83       41.98      1.71 o 
   2  10   4        5.18        5.62      0.89 o 
   3  10   4        2.70        3.70      0.89 o 
  -4  11   4        0.27       -0.28      0.96 o 
  -3  11   4      141.33      152.02      5.18 o 
  -2  11   4        0.21       -0.55      0.67 o 
  -1  11   4        2.23        2.48      0.62 o 
   0  11   4        3.87        2.74      0.67 o 
   1  11   4        1.41        0.60      0.67 o 
   2  11   4       11.22       13.90      1.33 o 
  -3  12   4        0.05        0.59      0.84 o 
  -2  12   4       11.50       11.26      1.25 o 
  -1  12   4        0.00        0.74      0.89 o 
   0  12   4       34.59       34.60      1.72 o 
   1  12   4       20.23       22.50      1.36 o 
  -2  13   4        0.08       -0.82      0.82 o 
  -1  13   4       16.15       16.44      1.36 o 
   0  13   4        0.03       -0.07      0.96 o 
   1 -15   5        8.14       11.53      1.77 o 
  -1 -14   5        7.88        7.62      0.94 o 
   0 -14   5        0.33       -0.33      0.67 o 
   1 -14   5       25.26       29.34      2.66 o 
   2 -14   5       12.89       15.51      1.41 o 
   3 -14   5        6.72        6.72      1.20 o 
  -2 -13   5        0.15        0.44      0.69 o 
  -1 -13   5       38.31       38.11      1.62 o 
   0 -13   5        3.27        5.45      0.78 o 
   1 -13   5        0.00       -0.51      0.51 o 
   2 -13   5       72.72       64.24      2.88 o 
   3 -13   5        0.14       -0.88      0.96 o 
  -3 -12   5        1.02        0.53      0.81 o 
  -2 -12   5        8.11        8.45      0.95 o 
  -1 -12   5      144.79      142.32      2.85 o 
   0 -12   5       63.24       56.71      2.21 o 
   1 -12   5        2.82        3.80      0.68 o 
   2 -12   5       80.60       83.88      6.65 o 
   3 -12   5        9.34        9.32      1.18 o 
   4 -12   5       12.64        8.45      1.25 o 
  -4 -11   5        0.24        0.30      1.63 o 
  -3 -11   5        3.35        2.11      1.33 o 
  -2 -11   5       11.62       10.77      1.00 o 
  -1 -11   5       35.92       35.53      1.00 o 
   0 -11   5       95.80       86.57      2.05 o 
   1 -11   5       35.86       28.95      1.22 o 
   2 -11   5        4.97        6.29      0.88 o 
   3 -11   5       12.12       10.83      2.37 o 
   4 -11   5       80.88       70.23      2.36 o 
  -4 -10   5       24.04       21.15      2.96 o 
  -3 -10   5        2.84        3.72      0.59 o 
  -2 -10   5       15.51       18.09      0.73 o 
  -1 -10   5        7.37        7.89      0.42 o 
   0 -10   5       60.77       53.94      1.30 o 
   1 -10   5       93.66       90.85      3.08 o 
   2 -10   5       17.56       22.51      2.37 o 
   3 -10   5        1.59        1.63      0.84 o 
   4 -10   5        0.07       -0.82      0.82 o 
   5 -10   5       73.20       84.94      3.35 o 
  -4  -9   5       34.93       36.32      1.37 o 
  -3  -9   5        0.65        1.02      0.63 o 
  -2  -9   5       58.50       61.82      1.41 o 
  -1  -9   5       35.13       39.93      0.87 o 
   0  -9   5      106.87      121.15      1.92 o 
   1  -9   5       23.96       19.46      0.73 o 
   2  -9   5        8.64        8.15      0.81 o 
   3  -9   5      384.30      389.18      6.30 o 
   4  -9   5        0.27        1.48      0.74 o 
   5  -9   5        7.53        9.99      1.36 o 
  -5  -8   5        0.01       -0.27      0.89 o 
  -4  -8   5      132.27      127.95      3.60 o 
  -3  -8   5        0.44        0.34      0.32 o 
  -2  -8   5      137.94      138.16      1.98 o 
  -1  -8   5        2.19        1.85      0.21 o 
   0  -8   5      396.73      431.92      6.10 o 
   1  -8   5       18.05       25.57      1.39 o 
   2  -8   5       10.00        9.11      0.48 o 
   3  -8   5       65.42       65.98      1.64 o 
   4  -8   5       26.03       26.48      1.37 o 
   5  -8   5        9.60        8.80      1.24 o 
  -5  -7   5       39.06       42.47      2.88 o 
  -4  -7   5       12.17       10.51      0.52 o 
  -3  -7   5      421.35      424.73      9.80 o 
  -2  -7   5      136.13      147.35      3.95 o 
  -1  -7   5      116.89      111.99      1.53 o 
   0  -7   5        7.28        6.26      0.30 o 
   1  -7   5        2.08        2.80      0.24 o 
   2  -7   5      537.37      542.58      6.11 o 
   3  -7   5       70.78       66.44      1.38 o 
   4  -7   5       66.79       60.06      1.93 o 
   5  -7   5        7.91        7.62      1.15 o 
   6  -7   5        1.30        1.92      1.33 o 
  -5  -6   5      123.01      119.95      5.10 o 
  -4  -6   5        2.09        1.29      0.35 o 
  -3  -6   5      139.62      133.15      1.90 o 
  -2  -6   5        9.76       11.45      0.30 o 
  -1  -6   5      112.78      135.25      1.65 o 
   0  -6   5      578.24      726.71      6.87 o 
   1  -6   5       31.19       31.52      0.53 o 
   2  -6   5      766.53      787.97      8.77 o 
   3  -6   5       90.94       88.56      1.75 o 
   4  -6   5        1.60        0.22      0.89 o 
   5  -6   5       70.32       64.53      2.56 o 
   6  -6   5        3.48        4.11      1.09 o 
  -6  -5   5        5.45        5.15      0.77 o 
  -5  -5   5       17.11       21.02      1.37 o 
  -4  -5   5       27.28       26.18      0.79 o 
  -3  -5   5      534.43      508.36      6.67 o 
  -2  -5   5       30.55       27.66      0.41 o 
  -1  -5   5      627.73      705.37      6.44 o 
   0  -5   5     1100.91     1276.91     11.14 o 
   1  -5   5      475.86      482.96      4.34 o 
   2  -5   5      422.68      451.51      5.18 o 
   3  -5   5       12.63       11.07      0.57 o 
   4  -5   5      105.45       91.14      2.05 o 
   5  -5   5       11.49        8.80      1.09 o 
   6  -5   5       19.23       18.58      1.57 o 
  -6  -4   5        8.24        7.14      0.87 o 
  -5  -4   5        2.63        3.42      0.52 o 
  -4  -4   5       90.07       86.62      1.68 o 
  -3  -4   5       15.88       17.27      0.42 o 
  -2  -4   5      385.88      399.92      3.85 o 
  -1  -4   5        6.86        9.68      0.26 o 
   0  -4   5       11.59       18.25      0.32 o 
   1  -4   5      263.23      254.62      2.25 o 
   2  -4   5       19.61       20.92      0.70 o 
   3  -4   5      315.05      340.90      5.36 o 
   4  -4   5      111.63      126.66      2.90 o 
   5  -4   5        7.79        7.02      1.11 o 
   6  -4   5        0.47        0.59      1.18 o 
  -6  -3   5       16.65       14.65      1.50 o 
  -5  -3   5       36.56       34.43      1.77 o 
  -4  -3   5       52.83       56.51      1.48 o 
  -3  -3   5      120.45      136.60      1.91 o 
  -2  -3   5      531.90      544.55      5.21 o 
  -1  -3   5      222.97      249.84      2.80 o 
   0  -3   5      671.06      672.05      5.57 o 
   1  -3   5      317.96      373.58      3.70 o 
   2  -3   5      511.12      506.59      4.60 o 
   3  -3   5      510.65      520.67      6.97 o 
   4  -3   5        0.14       -0.10      0.45 o 
   5  -3   5       32.79       35.20      1.45 o 
   6  -3   5        3.29        1.93      0.88 o 
  -6  -2   5        1.46        1.07      0.78 o 
  -5  -2   5       45.79       45.99      1.71 o 
  -4  -2   5        0.61        0.01      0.27 o 
  -3  -2   5      580.33      617.47      8.04 o 
  -2  -2   5      173.51      221.48      2.50 o 
  -1  -2   5     2708.80     2600.57     24.65 o 
   0  -2   5     1765.80     1751.72     15.32 o 
   1  -2   5     2732.99     2693.63     23.47 o 
   2  -2   5      421.56      481.18      4.08 o 
   3  -2   5      209.32      207.91      2.75 o 
   4  -2   5      479.80      475.19      7.26 o 
   5  -2   5        1.18        1.01      1.18 o 
   6  -2   5       60.32       69.26      2.66 o 
  -6  -1   5       72.01       79.09      2.28 o 
  -5  -1   5        0.63        0.05      0.51 o 
  -4  -1   5       49.59       52.29      1.21 o 
  -3  -1   5       29.11       38.49      0.74 o 
  -2  -1   5       42.14       37.86      0.50 o 
  -1  -1   5       12.04       26.48      0.39 o 
   0  -1   5     1766.04     1629.95     14.27 o 
   1  -1   5      502.99      527.39      4.53 o 
   2  -1   5      916.90      932.61      7.38 o 
   3  -1   5      285.18      270.87      3.56 o 
   4  -1   5      212.99      209.62      3.55 o 
   5  -1   5        1.04        0.64      0.51 o 
   6  -1   5        4.05        3.83      0.88 o 
  -6   0   5        3.13        1.77      1.04 o 
  -5   0   5       89.96       93.68      3.96 o 
  -4   0   5       24.78       24.49      0.96 o 
  -3   0   5        6.38        6.93      0.27 o 
  -2   0   5      573.23      553.90      4.90 o 
  -1   0   5      674.81      656.05      6.44 o 
   0   0   5      735.41      675.38      5.83 o 
   1   0   5      199.46      194.48      1.82 o 
   2   0   5       41.00       38.31      0.53 o 
   3   0   5       19.64       16.80      0.54 o 
   4   0   5      108.31      105.82      2.39 o 
   5   0   5       40.06       41.85      1.45 o 
   6   0   5       70.33       74.29      3.03 o 
  -6   1   5       32.71       34.66      2.07 o 
  -5   1   5        0.63       -0.55      0.57 o 
  -4   1   5      118.38      121.22      1.97 o 
  -3   1   5       10.97       12.22      0.52 o 
  -2   1   5        1.41        1.06      0.15 o 
  -1   1   5     1470.85     1390.05     12.87 o 
   0   1   5     2417.11     2384.63     20.49 o 
   1   1   5      120.53      100.72      1.04 o 
   2   1   5       50.95       46.42      0.89 o 
   3   1   5        1.71        1.45      0.24 o 
   4   1   5        6.03        6.08      0.67 o 
   5   1   5       49.96       53.65      2.04 o 
   6   1   5        0.16        1.33      1.04 o 
  -6   2   5       87.31       97.07      3.29 o 
  -5   2   5        1.10        0.81      0.73 o 
  -4   2   5        0.11        0.77      0.33 o 
  -3   2   5       54.68       51.42      1.55 o 
  -2   2   5      597.75      627.20      6.23 o 
  -1   2   5       67.66       65.62      0.81 o 
   0   2   5      848.23      921.12      8.05 o 
   1   2   5      677.70      679.39      6.38 o 
   2   2   5       33.61       29.50      0.71 o 
   3   2   5       20.38       19.13      0.60 o 
   4   2   5       79.74       81.63      1.75 o 
   5   2   5       72.54       81.19      3.70 o 
  -6   3   5       27.48       28.79      3.62 o 
  -5   3   5       12.20        9.75      1.09 o 
  -4   3   5      206.69      202.47      4.47 o 
  -3   3   5       91.00       92.18      1.61 o 
  -2   3   5      571.75      571.30      6.12 o 
  -1   3   5      802.88      863.88      8.33 o 
   0   3   5       20.05       19.45      0.36 o 
   1   3   5      520.15      534.90      5.50 o 
   2   3   5      117.41      109.98      1.80 o 
   3   3   5       11.82       12.98      0.50 o 
   4   3   5        3.58        3.85      0.55 o 
   5   3   5       70.15       76.61      4.66 o 
  -6   4   5        0.01       -0.01      0.88 o 
  -5   4   5       34.03       30.55      2.00 o 
  -4   4   5      106.10      100.09      2.53 o 
  -3   4   5      103.73      110.99      2.02 o 
  -2   4   5       17.32       14.68      0.57 o 
  -1   4   5      376.87      392.96      3.97 o 
   0   4   5      205.29      222.46      2.26 o 
   1   4   5      103.32      117.03      2.24 o 
   2   4   5      105.96       94.49      1.39 o 
   3   4   5       20.88       18.67      0.95 o 
   4   4   5       18.18       17.80      0.85 o 
   5   4   5       22.39       16.34      1.17 o 
  -6   5   5        1.67        2.78      0.99 o 
  -5   5   5       29.54       27.47      1.72 o 
  -4   5   5        1.35        1.18      0.60 o 
  -3   5   5       82.65       82.39      1.67 o 
  -2   5   5      190.94      186.66      2.48 o 
  -1   5   5        8.79        8.79      0.40 o 
   0   5   5       68.70       64.19      0.87 o 
   1   5   5      727.57      705.47      8.52 o 
   2   5   5      244.80      228.67      3.01 o 
   3   5   5       19.44       15.84      0.63 o 
   4   5   5       25.50       24.44      0.97 o 
   5   5   5        0.24        0.99      0.58 o 
  -6   6   5       24.05       23.94      1.83 o 
  -5   6   5        3.93        4.01      0.80 o 
  -4   6   5       42.93       37.28      1.74 o 
  -3   6   5        5.26        8.15      0.65 o 
  -2   6   5        0.69        1.46      0.53 o 
  -1   6   5      126.54      112.49      1.73 o 
   0   6   5       12.66       12.84      0.47 o 
   1   6   5      990.69      926.01     11.86 o 
   2   6   5      216.93      198.49      3.12 o 
   3   6   5      103.44      101.32      1.91 o 
   4   6   5        9.32       10.28      1.26 o 
  -5   7   5       31.49       33.90      2.09 o 
  -4   7   5        3.75        2.81      0.94 o 
  -3   7   5       58.86       64.46      1.76 o 
  -2   7   5       11.36       12.12      0.62 o 
  -1   7   5       22.38       22.65      0.70 o 
   0   7   5        5.73        6.28      0.43 o 
   1   7   5       72.17       72.29      1.36 o 
   2   7   5       29.86       31.02      0.90 o 
   3   7   5        0.18        0.05      0.33 o 
   4   7   5        5.03        4.44      0.89 o 
  -5   8   5      179.17      182.87     11.98 o 
  -4   8   5       55.06       62.90      2.66 o 
  -3   8   5       31.33       31.16      1.39 o 
  -2   8   5      102.65       96.63      2.98 o 
  -1   8   5      200.03      209.18      4.12 o 
   0   8   5      358.85      369.89      6.60 o 
   1   8   5      240.85      238.08      4.70 o 
   2   8   5       96.39       89.22      1.88 o 
   3   8   5        2.97        4.29      0.89 o 
   4   8   5       66.11       78.82      3.25 o 
  -5   9   5       43.24       42.43      2.51 o 
  -4   9   5       46.65       44.38      1.84 o 
  -3   9   5        1.00        0.51      1.04 o 
  -2   9   5        0.02       -0.23      0.57 o 
  -1   9   5      174.43      170.23      4.26 o 
   0   9   5      136.68      131.97      2.87 o 
   1   9   5        0.50        0.28      0.38 o 
   2   9   5       17.72       16.41      0.83 o 
   3   9   5       41.79       47.17      2.22 o 
  -4  10   5        1.77        0.77      0.88 o 
  -3  10   5        0.28       -0.13      0.67 o 
  -2  10   5        0.80        0.82      0.67 o 
  -1  10   5       13.53       13.95      0.94 o 
   0  10   5       11.40        9.93      0.77 o 
   1  10   5       12.99       14.15      1.70 o 
   2  10   5       12.08       12.47      0.88 o 
  -4  11   5        0.24        2.81      1.05 o 
  -3  11   5       90.85       82.37      4.29 o 
  -2  11   5        2.14        2.79      1.70 o 
  -1  11   5        1.96        0.82      0.71 o 
   0  11   5       10.26       10.76      1.40 o 
   1  11   5        5.76        7.77      1.33 o 
   2  11   5       23.31       25.44      1.92 o 
  -3  12   5        0.62        0.22      0.96 o 
  -2  12   5        0.59        0.96      0.84 o 
  -1  12   5        1.46        2.44      0.82 o 
   0  12   5        0.22       -0.57      0.57 o 
   1  12   5       40.44       46.16      2.81 o 
   0 -15   6        7.58        5.03      1.33 o 
   1 -15   6        1.90        2.22      1.33 o 
  -1 -14   6       21.43       26.56      1.46 o 
   0 -14   6       69.37       72.09      2.56 o 
   1 -14   6        0.71        0.37      0.73 o 
   2 -14   6       15.37       10.96      1.33 o 
   3 -14   6       13.60       15.38      2.22 o 
  -2 -13   6       67.69       73.18      2.68 o 
  -1 -13   6       47.20       57.11      1.98 o 
   0 -13   6        4.48        3.94      0.78 o 
   1 -13   6        0.07        0.12      0.54 o 
   2 -13   6       76.63       69.57      2.61 o 
   3 -13   6       18.86       21.10      1.70 o 
  -3 -12   6        5.73        6.10      1.04 o 
  -2 -12   6       17.59       15.70      1.20 o 
  -1 -12   6        5.96        4.55      0.59 o 
   0 -12   6       47.84       42.22      1.48 o 
   1 -12   6       47.51       44.51      1.95 o 
   2 -12   6        1.62        0.24      0.67 o 
   3 -12   6       22.64       25.54      1.67 o 
   4 -12   6        6.91        6.54      1.25 o 
  -4 -11   6        8.36       13.75      2.81 o 
  -3 -11   6       29.37       29.38      1.45 o 
  -2 -11   6        0.66        1.07      0.49 o 
  -1 -11   6        3.36        3.85      0.49 o 
   0 -11   6      155.84      142.94      2.99 o 
   1 -11   6      146.96      141.12      3.10 o 
   2 -11   6        6.62        5.71      0.88 o 
   3 -11   6        1.28        1.26      0.84 o 
   4 -11   6       51.94       46.29      2.41 o 
  -4 -10   6       22.53       16.60      2.29 o 
  -3 -10   6      137.33      133.04      2.85 o 
  -2 -10   6       20.14       22.79      1.00 o 
  -1 -10   6       70.38       64.78      1.24 o 
   0 -10   6       32.57       26.38      0.90 o 
   1 -10   6      114.01      114.15      4.39 o 
   2 -10   6       86.72       85.07      2.77 o 
   3 -10   6       18.90       19.50      1.16 o 
   4 -10   6        1.56        1.04      0.94 o 
   5 -10   6       35.00       38.48      2.30 o 
  -4  -9   6       47.99       52.12      3.55 o 
  -3  -9   6       57.82       56.65      2.22 o 
  -2  -9   6       17.47       19.92      0.97 o 
  -1  -9   6       78.88       80.45      1.27 o 
   0  -9   6       37.09       30.03      0.81 o 
   1  -9   6        0.05       -0.26      0.26 o 
   2  -9   6      106.51      104.12      1.95 o 
   3  -9   6      240.11      238.48      6.89 o 
   4  -9   6      137.18      121.24      3.87 o 
   5  -9   6        0.28        0.22      0.94 o 
  -5  -8   6        4.22        7.31      0.93 o 
  -4  -8   6        6.86        7.80      0.82 o 
  -3  -8   6       15.76       16.47      0.72 o 
  -2  -8   6      101.71      104.79      1.82 o 
  -1  -8   6        3.24        1.62      0.24 o 
   0  -8   6        1.31        0.80      0.22 o 
   1  -8   6        3.22        4.00      0.31 o 
   2  -8   6      512.70      509.09      6.26 o 
   3  -8   6      327.75      317.34      5.45 o 
   4  -8   6        5.52        5.24      0.99 o 
   5  -8   6       64.10       67.51      2.30 o 
  -5  -7   6       73.61       74.56      2.66 o 
  -4  -7   6        2.88        3.08      0.38 o 
  -3  -7   6      438.32      431.41      7.59 o 
  -2  -7   6       38.19       36.66      0.75 o 
  -1  -7   6       37.60       51.47      1.09 o 
   0  -7   6        5.31        5.38      0.27 o 
   1  -7   6       19.63       19.78      0.48 o 
   2  -7   6       71.85       69.58      1.29 o 
   3  -7   6      483.63      476.29      6.17 o 
   4  -7   6        5.00        4.97      0.77 o 
   5  -7   6        1.70        1.11      0.84 o 
  -5  -6   6       24.15       22.62      1.44 o 
  -4  -6   6        2.22        1.63      0.34 o 
  -3  -6   6       76.93       71.61      1.33 o 
  -2  -6   6       10.58       10.73      0.31 o 
  -1  -6   6      257.98      311.82      3.83 o 
   0  -6   6      119.63      131.37      1.42 o 
   1  -6   6      247.62      242.80      2.49 o 
   2  -6   6      582.54      605.02      6.85 o 
   3  -6   6       86.20       84.11      1.57 o 
   4  -6   6        9.56        7.73      0.72 o 
   5  -6   6       12.21       11.83      1.25 o 
   6  -6   6        2.29        0.89      1.18 o 
  -6  -5   6        1.06        1.36      0.63 o 
  -5  -5   6        5.38        5.46      0.59 o 
  -4  -5   6      200.42      190.49      4.29 o 
  -3  -5   6     1043.56     1004.03     13.38 o 
  -2  -5   6      146.36      143.30      1.78 o 
  -1  -5   6       35.58       47.34      0.64 o 
   0  -5   6      334.97      347.50      3.04 o 
   1  -5   6        0.55        0.90      0.17 o 
   2  -5   6        3.28        4.00      0.33 o 
   3  -5   6       27.72       32.84      1.05 o 
   4  -5   6       95.98       81.10      1.92 o 
   5  -5   6        8.61       11.34      1.26 o 
   6  -5   6       17.12       22.20      1.67 o 
  -6  -4   6       16.57       18.97      1.82 o 
  -5  -4   6      111.02      117.08      3.37 o 
  -4  -4   6      119.15      119.31      2.18 o 
  -3  -4   6      609.29      577.00      7.08 o 
  -2  -4   6      209.58      191.16      2.14 o 
  -1  -4   6        0.79        0.08      0.12 o 
   0  -4   6       29.16       27.12      0.44 o 
   1  -4   6      424.63      446.44      3.78 o 
   2  -4   6      987.91      964.50     10.09 o 
   3  -4   6       88.21       97.03      2.00 o 
   4  -4   6        1.47        0.63      0.48 o 
   5  -4   6      103.44      102.07      2.70 o 
   6  -4   6       19.25       25.92      2.59 o 
  -6  -3   6       12.28       12.13      1.25 o 
  -5  -3   6        3.02        2.71      0.62 o 
  -4  -3   6       43.58       41.86      0.90 o 
  -3  -3   6        3.24        1.74      0.25 o 
  -2  -3   6      284.66      272.21      2.84 o 
  -1  -3   6      868.58      964.61      8.98 o 
   0  -3   6        0.14        0.13      0.11 o 
   1  -3   6       46.38       57.24      0.70 o 
   2  -3   6      114.52       99.32      1.20 o 
   3  -3   6        5.11        5.45      0.42 o 
   4  -3   6       32.79       31.86      1.28 o 
   5  -3   6        3.12        4.20      0.96 o 
   6  -3   6       28.00       35.15      1.99 o 
  -6  -2   6        0.75        0.99      0.68 o 
  -5  -2   6       20.27       21.47      1.02 o 
  -4  -2   6      528.38      505.40      7.23 o 
  -3  -2   6       18.84       18.32      0.55 o 
  -2  -2   6      528.37      543.06      5.24 o 
  -1  -2   6        4.13        2.40      0.18 o 
   0  -2   6      476.28      494.64      4.63 o 
   1  -2   6      249.37      252.72      2.19 o 
   2  -2   6      303.13      319.17      2.89 o 
   3  -2   6        1.47        1.49      0.26 o 
   4  -2   6       79.14       84.83      1.87 o 
   5  -2   6        1.66        1.42      0.74 o 
   6  -2   6        0.41        1.07      0.89 o 
  -6  -1   6        0.37       -0.25      0.60 o 
  -5  -1   6        0.85        1.61      0.54 o 
  -4  -1   6      106.14      106.26      2.13 o 
  -3  -1   6        5.89        3.38      0.28 o 
  -2  -1   6      131.91      106.33      1.08 o 
  -1  -1   6     3728.63     3673.08     33.24 o 
   0  -1   6       81.26       69.22      0.79 o 
   1  -1   6      209.85      203.35      1.89 o 
   2  -1   6        3.97        6.40      0.24 o 
   3  -1   6      106.52       93.91      2.29 o 
   4  -1   6       91.67       91.66      1.94 o 
   5  -1   6       74.38       73.30      2.08 o 
   6  -1   6       12.24       10.00      1.15 o 
  -6   0   6       30.50       34.25      1.88 o 
  -5   0   6       47.29       50.24      2.36 o 
  -4   0   6        4.47        3.15      0.43 o 
  -3   0   6       35.08       31.85      0.68 o 
  -2   0   6     1465.23     1494.88     12.90 o 
  -1   0   6       26.17       26.53      0.46 o 
   0   0   6      139.02      134.04      1.27 o 
   1   0   6       31.86       34.12      0.48 o 
   2   0   6      292.94      270.42      2.77 o 
   3   0   6      488.24      479.29      6.61 o 
   4   0   6        5.86        5.00      0.60 o 
   5   0   6       60.97       62.24      1.82 o 
  -6   1   6       36.34       41.01      2.04 o 
  -5   1   6        2.55        2.86      0.96 o 
  -4   1   6       60.16       56.51      1.64 o 
  -3   1   6        1.36        0.54      0.24 o 
  -2   1   6        9.05       11.06      0.35 o 
  -1   1   6      326.08      311.82      2.97 o 
   0   1   6      620.07      603.63      5.36 o 
   1   1   6        7.47        6.18      0.20 o 
   2   1   6       37.53       27.64      0.47 o 
   3   1   6     1316.38     1251.71     15.37 o 
   4   1   6      108.68      104.27      2.39 o 
   5   1   6        0.19        0.89      0.63 o 
  -6   2   6        7.01        4.81      1.05 o 
  -5   2   6       16.32       15.93      1.19 o 
  -4   2   6        9.38        9.84      0.81 o 
  -3   2   6       29.21       31.84      1.04 o 
  -2   2   6      571.77      547.06      5.51 o 
  -1   2   6      391.81      402.86      3.62 o 
   0   2   6      423.12      436.21      3.94 o 
   1   2   6       33.89       33.66      0.48 o 
   2   2   6      103.30      100.77      1.51 o 
   3   2   6      329.17      299.10      4.85 o 
   4   2   6        1.16        1.74      0.45 o 
   5   2   6        0.02       -0.15      0.63 o 
  -6   3   6       35.81       37.56      4.36 o 
  -5   3   6        1.32       -0.18      0.67 o 
  -4   3   6       97.74       97.38      2.21 o 
  -3   3   6       60.27       58.92      1.40 o 
  -2   3   6       72.01       71.80      1.18 o 
  -1   3   6       10.34        8.82      0.34 o 
   0   3   6      153.91      194.60      1.89 o 
   1   3   6        2.15        1.82      0.30 o 
   2   3   6       89.06       82.43      1.30 o 
   3   3   6       50.20       44.96      1.02 o 
   4   3   6        5.74        3.70      0.63 o 
   5   3   6       22.55       23.75      2.66 o 
  -6   4   6        2.89        1.40      0.94 o 
  -5   4   6       30.16       31.93      2.07 o 
  -4   4   6       50.36       52.08      2.95 o 
  -3   4   6       41.40       39.48      1.01 o 
  -2   4   6       74.05       73.44      1.24 o 
  -1   4   6      628.29      643.21      7.39 o 
   0   4   6      202.83      234.36      2.85 o 
   1   4   6      109.00      115.12      1.68 o 
   2   4   6       10.33        9.11      0.45 o 
   3   4   6       36.14       36.76      1.00 o 
   4   4   6      113.34      116.57      3.68 o 
   5   4   6        0.16        0.48      0.62 o 
  -6   5   6        0.88        0.81      0.94 o 
  -5   5   6        6.52        5.41      1.05 o 
  -4   5   6       99.40      104.30      2.42 o 
  -3   5   6        0.92        0.93      0.36 o 
  -2   5   6       65.10       62.52      1.32 o 
  -1   5   6        3.01        2.39      0.31 o 
   0   5   6        6.14        6.05      0.35 o 
   1   5   6        5.33        8.37      0.40 o 
   2   5   6      284.41      263.30      3.63 o 
   3   5   6       12.88       15.12      0.70 o 
   4   5   6       39.25       40.68      1.57 o 
  -6   6   6       13.13       15.29      4.95 o 
  -5   6   6       59.17       54.46      2.05 o 
  -4   6   6      151.88      145.36      3.44 o 
  -3   6   6        0.26        0.28      0.43 o 
  -2   6   6       23.24       19.04      1.33 o 
  -1   6   6        6.50        4.61      0.39 o 
   0   6   6       13.42       13.93      0.59 o 
   1   6   6      100.40       94.05      1.58 o 
   2   6   6        0.41        0.62      0.33 o 
   3   6   6        7.93        9.77      0.67 o 
   4   6   6       12.32       16.04      1.05 o 
  -5   7   6        6.46        4.89      1.15 o 
  -4   7   6       59.42       67.64      3.70 o 
  -3   7   6        9.84        6.62      0.74 o 
  -2   7   6       26.12       27.12      1.06 o 
  -1   7   6       38.35       37.35      1.14 o 
   0   7   6      268.94      268.29      4.95 o 
   1   7   6      228.96      228.47      3.86 o 
   2   7   6       52.21       45.96      1.37 o 
   3   7   6       15.96       15.61      0.94 o 
   4   7   6        1.45        0.89      0.74 o 
  -5   8   6        9.46        9.17      1.46 o 
  -4   8   6       19.93       19.27      1.77 o 
  -3   8   6        0.54       -0.17      0.56 o 
  -2   8   6        0.30        0.20      1.48 o 
  -1   8   6       62.97       63.29      1.82 o 
   0   8   6       26.53       27.37      1.10 o 
   1   8   6      404.17      400.45      8.63 o 
   2   8   6        0.03       -0.13      0.38 o 
   3   8   6       13.80       14.94      1.33 o 
  -5   9   6        6.72        7.18      1.41 o 
  -4   9   6       11.19       14.71      1.22 o 
  -3   9   6        9.57       12.05      1.20 o 
  -2   9   6      109.30      104.59      3.24 o 
  -1   9   6      151.44      154.93      3.39 o 
   0   9   6        6.41        7.36      1.42 o 
   1   9   6        4.76        3.37      0.63 o 
   2   9   6        6.25        6.30      0.74 o 
   3   9   6       13.39       14.64      1.33 o 
  -4  10   6       10.17        7.25      1.20 o 
  -3  10   6        0.71       -0.73      0.73 o 
  -2  10   6        3.42        2.44      0.84 o 
  -1  10   6      296.00      292.50      6.95 o 
   0  10   6       57.18       59.89      2.86 o 
   1  10   6        0.02        0.36      0.89 o 
   2  10   6       15.00       15.47      1.18 o 
  -3  11   6        0.46        0.28      0.78 o 
  -2  11   6       33.57       32.99      1.87 o 
  -1  11   6       84.40       81.60      2.82 o 
   0  11   6       39.00       41.46      2.00 o 
   1  11   6        0.72        0.40      0.57 o 
  -2  12   6        0.54        2.16      0.88 o 
  -1  12   6       49.74       54.03      2.35 o 
   0  12   6        0.34       -0.59      0.63 o 
   1 -15   7       44.57       47.32      3.11 o 
  -1 -14   7       15.05       18.14      1.25 o 
   0 -14   7       28.76       28.81      1.62 o 
   1 -14   7       13.05       13.81      1.25 o 
   2 -14   7        1.15        1.70      0.88 o 
  -2 -13   7       44.38       51.96      5.10 o 
  -1 -13   7        0.18        0.27      0.57 o 
   0 -13   7        5.17        4.83      0.84 o 
   1 -13   7       16.54       14.69      1.20 o 
   2 -13   7        6.84        7.31      1.40 o 
   3 -13   7       12.42       14.96      1.46 o 
  -3 -12   7        2.90        3.05      1.18 o 
  -2 -12   7       10.75       12.10      1.08 o 
  -1 -12   7       25.23       21.89      1.20 o 
   0 -12   7       47.96       43.08      1.42 o 
   1 -12   7       16.11       16.98      1.02 o 
   2 -12   7       12.34        8.79      1.09 o 
   3 -12   7       27.16       23.89      4.07 o 
   4 -12   7       52.19       46.29      3.40 o 
  -4 -11   7       52.21       55.60      4.14 o 
  -3 -11   7        0.61       -0.17      0.40 o 
  -2 -11   7        0.67        1.11      0.35 o 
  -1 -11   7        3.31        2.49      0.44 o 
   0 -11   7        1.13        0.28      0.41 o 
   1 -11   7        1.30        2.65      0.59 o 
   2 -11   7       12.67       13.55      1.15 o 
   3 -11   7       53.08       47.40      3.77 o 
   4 -11   7        5.38        3.76      1.09 o 
  -4 -10   7        6.19        6.15      0.70 o 
  -3 -10   7       82.28       81.25      4.81 o 
  -2 -10   7       73.71       75.21      1.68 o 
  -1 -10   7       17.08       19.23      0.74 o 
   0 -10   7        0.36        0.11      0.36 o 
   1 -10   7      107.37      110.93      2.71 o 
   2 -10   7       32.39       35.49      1.72 o 
   3 -10   7        1.64        2.22      0.67 o 
   4 -10   7       27.22       26.38      1.83 o 
   5 -10   7        1.22        2.13      1.09 o 
  -4  -9   7        1.16        0.99      0.74 o 
  -3  -9   7      195.50      198.50      3.81 o 
  -2  -9   7      350.44      366.88      6.55 o 
  -1  -9   7       15.36       19.56      0.57 o 
   0  -9   7      147.29      135.93      2.29 o 
   1  -9   7      228.50      237.67      3.54 o 
   2  -9   7      506.31      504.03      6.21 o 
   3  -9   7       12.41       14.28      1.55 o 
   4  -9   7       13.82       14.46      1.92 o 
   5  -9   7        2.15        0.81      0.94 o 
  -5  -8   7       10.38       10.18      1.07 o 
  -4  -8   7        5.12        6.49      0.83 o 
  -3  -8   7      149.85      156.28      3.10 o 
  -2  -8   7      307.22      326.39      5.05 o 
  -1  -8   7        7.08        6.59      0.36 o 
   0  -8   7        2.58        2.66      0.31 o 
   1  -8   7       28.62       28.06      0.62 o 
   2  -8   7      757.41      731.99      9.00 o 
   3  -8   7      152.46      157.21      2.79 o 
   4  -8   7        3.06        3.77      0.94 o 
   5  -8   7       23.47       20.33      1.62 o 
  -5  -7   7       12.77       12.97      1.19 o 
  -4  -7   7       46.17       42.76      1.25 o 
  -3  -7   7      775.87      767.24     13.23 o 
  -2  -7   7       15.69       14.99      0.47 o 
  -1  -7   7       15.63       13.79      0.45 o 
   0  -7   7      183.43      189.50      2.30 o 
   1  -7   7       89.93       94.78      1.26 o 
   2  -7   7      491.25      465.59      5.88 o 
   3  -7   7      221.19      230.54      3.57 o 
   4  -7   7       27.84       24.73      1.14 o 
   5  -7   7       46.51       45.16      2.96 o 
  -5  -6   7       12.42       11.87      0.88 o 
  -4  -6   7        2.73        2.62      0.39 o 
  -3  -6   7       86.14       87.00      1.47 o 
  -2  -6   7      177.34      190.43      2.53 o 
  -1  -6   7       19.61       20.35      0.63 o 
   0  -6   7        0.04        0.44      0.15 o 
   1  -6   7        0.27        0.37      0.19 o 
   2  -6   7        8.79        8.27      0.47 o 
   3  -6   7      176.17      176.95      3.44 o 
   4  -6   7       28.00       25.48      1.11 o 
   5  -6   7        0.44       -0.67      0.67 o 
  -6  -5   7        5.93        4.37      0.78 o 
  -5  -5   7        2.05        2.18      0.60 o 
  -4  -5   7       83.65       79.20      1.62 o 
  -3  -5   7      140.06      126.73      1.81 o 
  -2  -5   7       65.61       63.62      1.05 o 
  -1  -5   7       13.84       14.55      0.40 o 
   0  -5   7      623.97      624.56      5.34 o 
   1  -5   7       47.16       47.79      0.70 o 
   2  -5   7       24.99       31.23      0.70 o 
   3  -5   7       16.77       14.53      0.74 o 
   4  -5   7       74.03       71.98      1.96 o 
   5  -5   7        1.03       -0.59      0.73 o 
  -6  -4   7       91.79       89.42      3.92 o 
  -5  -4   7       47.38       44.42      2.04 o 
  -4  -4   7       30.17       26.96      0.80 o 
  -3  -4   7       16.08       12.96      0.53 o 
  -2  -4   7       26.38       24.47      0.52 o 
  -1  -4   7      886.47      995.69      8.83 o 
   0  -4   7      489.19      507.42      4.50 o 
   1  -4   7     1864.79     1887.69     16.12 o 
   2  -4   7       25.75       32.80      0.75 o 
   3  -4   7        7.59        8.81      0.79 o 
   4  -4   7       11.06       12.77      0.91 o 
   5  -4   7        2.67        1.87      0.65 o 
  -6  -3   7        4.52        3.28      0.77 o 
  -5  -3   7      115.04      113.38      2.86 o 
  -4  -3   7       33.19       31.07      0.95 o 
  -3  -3   7      187.41      171.46      2.39 o 
  -2  -3   7       87.27       86.36      1.23 o 
  -1  -3   7       44.92       43.73      0.58 o 
   0  -3   7       89.88       80.83      0.79 o 
   1  -3   7      304.96      317.07      2.88 o 
   2  -3   7      229.34      230.78      2.54 o 
   3  -3   7        6.86        7.97      0.49 o 
   4  -3   7       12.47       13.05      0.91 o 
   5  -3   7       30.90       41.58      1.62 o 
  -6  -2   7       43.00       42.31      1.75 o 
  -5  -2   7        0.11       -0.21      0.42 o 
  -4  -2   7       11.29       14.32      0.73 o 
  -3  -2   7       60.11       58.70      1.08 o 
  -2  -2   7       23.48       24.63      0.46 o 
  -1  -2   7      175.99      180.01      2.00 o 
   0  -2   7      260.31      251.93      2.67 o 
   1  -2   7      188.74      217.97      1.92 o 
   2  -2   7       92.77      103.61      1.33 o 
   3  -2   7        2.80        1.32      0.30 o 
   4  -2   7       22.14       23.64      1.11 o 
   5  -2   7        3.20        3.18      0.84 o 
  -6  -1   7        0.01        0.17      0.81 o 
  -5  -1   7        0.09        1.29      0.90 o 
  -4  -1   7      101.34       95.02      2.22 o 
  -3  -1   7     1228.30     1186.63     14.20 o 
  -2  -1   7        0.13        0.17      0.13 o 
  -1  -1   7      714.86      644.55      6.03 o 
   0  -1   7     1398.01     1336.06     11.39 o 
   1  -1   7      577.79      587.30      5.10 o 
   2  -1   7      276.23      272.57      2.97 o 
   3  -1   7        5.63        5.83      0.39 o 
   4  -1   7       21.47       19.90      0.87 o 
   5  -1   7       10.54       11.09      1.55 o 
  -6   0   7        1.94        3.48      1.55 o 
  -5   0   7        3.91        3.69      0.78 o 
  -4   0   7        0.56        0.59      0.43 o 
  -3   0   7       10.28       14.78      0.51 o 
  -2   0   7     2231.01     2264.39     21.90 o 
  -1   0   7      150.66      142.28      1.43 o 
   0   0   7       58.66       73.54      0.81 o 
   1   0   7      257.06      275.41      2.50 o 
   2   0   7       54.12       55.03      0.77 o 
   3   0   7        5.57        4.03      0.37 o 
   4   0   7        0.04       -0.38      0.38 o 
   5   0   7       12.15       13.41      1.51 o 
  -6   1   7       45.85       41.81      2.14 o 
  -5   1   7        2.62        2.83      1.04 o 
  -4   1   7       45.60       50.02      1.36 o 
  -3   1   7        9.05        6.99      0.51 o 
  -2   1   7     2454.93     2415.68     23.18 o 
  -1   1   7      297.49      308.19      3.07 o 
   0   1   7       14.21       17.04      0.40 o 
   1   1   7        8.80       10.45      0.29 o 
   2   1   7       24.12       19.99      0.49 o 
   3   1   7      808.89      768.67      9.59 o 
   4   1   7        1.72        2.09      0.54 o 
   5   1   7        7.69        6.74      0.94 o 
  -6   2   7        3.58        3.60      0.99 o 
  -5   2   7       30.77       27.59      1.01 o 
  -4   2   7        7.23        6.48      0.74 o 
  -3   2   7        3.38        2.19      0.46 o 
  -2   2   7     1178.46     1180.72     13.23 o 
  -1   2   7      393.30      374.28      3.51 o 
   0   2   7      548.14      599.70      5.36 o 
   1   2   7      450.73      428.43      4.66 o 
   2   2   7       14.81       12.72      0.50 o 
   3   2   7        4.93        5.70      0.96 o 
   4   2   7       29.94       30.41      1.17 o 
   5   2   7        2.04        5.10      0.84 o 
  -6   3   7      100.00      102.45      6.36 o 
  -5   3   7       19.28       19.38      1.48 o 
  -4   3   7        4.65        4.49      0.68 o 
  -3   3   7        0.40        0.70      0.34 o 
  -2   3   7       52.53       64.21      1.13 o 
  -1   3   7       78.73       61.93      0.98 o 
   0   3   7      338.94      336.49      3.72 o 
   1   3   7       12.07       12.01      0.38 o 
   2   3   7      458.28      432.11      5.77 o 
   3   3   7      422.11      432.74      6.82 o 
   4   3   7       11.83       11.84      0.94 o 
   5   3   7       23.38       29.77      1.85 o 
  -6   4   7        3.40        2.97      0.99 o 
  -5   4   7        4.10        2.14      0.88 o 
  -4   4   7      100.80       99.70      2.69 o 
  -3   4   7        1.44        1.90      0.37 o 
  -2   4   7       38.92       30.51      0.77 o 
  -1   4   7      266.58      252.20      3.36 o 
   0   4   7        2.73        2.01      0.24 o 
   1   4   7        0.37        0.46      0.24 o 
   2   4   7      789.83      734.90     10.20 o 
   3   4   7       23.58       22.59      0.99 o 
   4   4   7       13.93       13.22      1.26 o 
   5   4   7       10.81       12.48      1.09 o 
  -6   5   7        4.04        4.12      1.26 o 
  -5   5   7       22.96       18.06      2.96 o 
  -4   5   7      122.60      129.73      3.13 o 
  -3   5   7       41.70       42.86      1.18 o 
  -2   5   7      111.63      114.41      2.18 o 
  -1   5   7      144.11      146.56      2.15 o 
   0   5   7       41.64       39.47      0.89 o 
   1   5   7        0.85        0.44      0.25 o 
   2   5   7      105.99      114.63      2.17 o 
   3   5   7        0.48        0.34      0.41 o 
   4   5   7        1.61        3.49      0.73 o 
  -5   6   7       30.93       30.77      1.62 o 
  -4   6   7      105.03      119.33      3.82 o 
  -3   6   7      444.01      432.42      7.17 o 
  -2   6   7      129.61      127.51      2.26 o 
  -1   6   7       50.42       44.59      1.07 o 
   0   6   7       17.87       15.45      0.68 o 
   1   6   7        6.33        4.73      0.53 o 
   2   6   7      193.11      166.55      3.50 o 
   3   6   7       69.14       64.45      1.82 o 
   4   6   7       35.17       44.51      1.78 o 
  -5   7   7       25.72       26.26      1.93 o 
  -4   7   7      277.43      274.83      7.06 o 
  -3   7   7        6.03        5.07      0.74 o 
  -2   7   7       75.93       78.84      2.96 o 
  -1   7   7       51.09       51.09      1.59 o 
   0   7   7       17.34       17.88      1.32 o 
   1   7   7       55.79       52.16      1.48 o 
   2   7   7      127.27      114.31      3.03 o 
   3   7   7        0.40        0.96      0.52 o 
  -5   8   7        1.41        1.70      1.15 o 
  -4   8   7       79.91       75.82      3.03 o 
  -3   8   7        9.87        8.72      0.90 o 
  -2   8   7       34.87       32.17      1.62 o 
  -1   8   7       53.78       53.66      3.18 o 
   0   8   7        2.28        1.99      0.50 o 
   1   8   7       60.53       59.51      2.88 o 
   2   8   7       69.38       58.07      1.93 o 
   3   8   7       16.23       18.86      1.15 o 
  -4   9   7        3.65        6.03      1.25 o 
  -3   9   7        3.25        3.27      0.94 o 
  -2   9   7       89.24       83.76      2.96 o 
  -1   9   7       55.54       56.82      2.20 o 
   0   9   7       13.51       14.83      1.09 o 
   1   9   7        1.64        1.05      0.57 o 
   2   9   7        0.01       -0.37      0.52 o 
  -4  10   7        5.65        4.86      1.14 o 
  -3  10   7        3.34        2.50      1.70 o 
  -2  10   7       47.50       41.98      2.04 o 
  -1  10   7      111.97      116.51      3.50 o 
   0  10   7        9.27       13.10      0.88 o 
   1  10   7       19.14       18.92      1.48 o 
   2  10   7       19.76       21.67      1.25 o 
  -3  11   7        3.08        1.55      0.94 o 
  -2  11   7       22.93       24.47      1.67 o 
  -1  11   7       73.30       71.14      2.66 o 
   0  11   7        3.31        2.49      0.78 o 
   1  11   7        3.06        6.77      0.94 o 
  -1 -14   8        1.59        1.85      0.73 o 
   0 -14   8       37.59       39.32      1.87 o 
   1 -14   8        0.94        1.25      0.78 o 
   2 -14   8       32.36       36.68      1.99 o 
  -2 -13   8        3.79        1.06      0.82 o 
  -1 -13   8       24.63       21.90      1.40 o 
   0 -13   8        7.15        5.23      1.33 o 
   1 -13   8       11.79       11.58      1.15 o 
   2 -13   8       23.43       23.01      1.57 o 
   3 -13   8        8.65        9.31      1.26 o 
  -3 -12   8        1.89        0.71      0.69 o 
  -2 -12   8       39.96       42.47      1.41 o 
  -1 -12   8        6.02        6.73      1.85 o 
   0 -12   8       12.02        8.34      1.14 o 
   1 -12   8       12.96       11.58      1.05 o 
   2 -12   8       25.24       20.12      2.66 o 
   3 -12   8        0.39        0.58      1.26 o 
   4 -12   8       91.91       76.31      4.44 o 
  -4 -11   8      107.73      116.00      5.32 o 
  -3 -11   8       21.08       21.63      1.63 o 
  -2 -11   8       12.23       13.62      0.67 o 
  -1 -11   8       23.07       22.49      0.95 o 
   0 -11   8       27.36       21.90      1.02 o 
   1 -11   8       42.07       41.22      1.72 o 
   2 -11   8        0.74       -0.57      0.57 o 
   3 -11   8        2.16        1.84      1.26 o 
   4 -11   8       30.77       22.26      1.78 o 
  -4 -10   8        9.72       11.46      1.07 o 
  -3 -10   8       15.33       16.23      0.95 o 
  -2 -10   8       19.47       22.21      0.78 o 
  -1 -10   8       74.46       70.04      1.46 o 
   0 -10   8       15.08       10.04      0.68 o 
   1 -10   8        2.73        2.85      0.81 o 
   2 -10   8        0.33        1.92      0.96 o 
   3 -10   8       65.94       60.66      2.05 o 
   4 -10   8      294.98      302.14      9.76 o 
  -4  -9   8        0.20        0.50      0.67 o 
  -3  -9   8      157.44      158.41      2.71 o 
  -2  -9   8      422.90      428.68      7.65 o 
  -1  -9   8        8.23        7.60      0.45 o 
   0  -9   8       23.00       20.44      0.81 o 
   1  -9   8        7.21        8.01      0.86 o 
   2  -9   8        7.29        7.31      0.85 o 
   3  -9   8       23.77       20.52      1.79 o 
   4  -9   8       13.24       11.15      1.30 o 
   5  -9   8       15.47       16.73      1.67 o 
  -5  -8   8       36.74       34.60      1.81 o 
  -4  -8   8        3.24        3.35      0.54 o 
  -3  -8   8      117.84      126.50      2.27 o 
  -2  -8   8      476.61      505.03      6.96 o 
  -1  -8   8        0.51        0.85      0.24 o 
   0  -8   8      234.67      242.30      3.18 o 
   1  -8   8       12.74       13.72      0.44 o 
   2  -8   8       33.79       33.64      0.89 o 
   3  -8   8        1.10        1.86      0.51 o 
   4  -8   8       11.05       10.45      1.20 o 
   5  -8   8        0.33        1.04      0.94 o 
  -5  -7   8        8.52        9.61      1.06 o 
  -4  -7   8       48.62       48.97      1.60 o 
  -3  -7   8      549.50      552.54      7.54 o 
  -2  -7   8      544.63      559.95      6.40 o 
  -1  -7   8      165.66      177.09      2.46 o 
   0  -7   8       96.86       99.53      1.43 o 
   1  -7   8       26.50       26.72      0.59 o 
   2  -7   8      117.86      117.58      1.90 o 
   3  -7   8        8.10        4.66      0.53 o 
   4  -7   8       21.69       18.65      1.00 o 
   5  -7   8       29.30       25.20      1.72 o 
  -5  -6   8       32.86       34.84      1.35 o 
  -4  -6   8       26.81       25.48      0.84 o 
  -3  -6   8       85.89       80.51      1.46 o 
  -2  -6   8      162.28      162.83      2.26 o 
  -1  -6   8      563.67      587.55      6.66 o 
   0  -6   8       52.87       52.00      0.83 o 
   1  -6   8      499.74      488.21      4.91 o 
   2  -6   8      228.30      221.00      2.95 o 
   3  -6   8       35.92       40.62      1.27 o 
   4  -6   8        3.62        1.93      0.70 o 
   5  -6   8        1.08        1.40      0.84 o 
  -5  -5   8       14.29       14.14      0.97 o 
  -4  -5   8       35.30       34.97      1.10 o 
  -3  -5   8      173.08      159.77      2.25 o 
  -2  -5   8       10.99        8.39      0.37 o 
  -1  -5   8      783.86      836.76      8.19 o 
   0  -5   8      454.00      450.28      4.19 o 
   1  -5   8        6.13        5.71      0.35 o 
   2  -5   8        0.00        0.67      0.27 o 
   3  -5   8       31.92       23.62      0.94 o 
   4  -5   8       75.86       66.82      2.02 o 
   5  -5   8       14.82        9.23      1.20 o 
  -6  -4   8        0.54        0.18      0.68 o 
  -5  -4   8        0.03        0.39      0.52 o 
  -4  -4   8      159.12      157.14      2.68 o 
  -3  -4   8       12.89       11.62      0.50 o 
  -2  -4   8       30.90       38.44      0.79 o 
  -1  -4   8      106.33      116.99      1.28 o 
   0  -4   8      177.27      176.73      1.68 o 
   1  -4   8       33.80       32.87      0.60 o 
   2  -4   8      288.85      287.57      3.61 o 
   3  -4   8       59.36       48.72      1.16 o 
   4  -4   8       57.43       45.24      1.71 o 
   5  -4   8       13.21       15.00      1.77 o 
  -6  -3   8        4.95        5.10      0.81 o 
  -5  -3   8       42.36       44.96      1.40 o 
  -4  -3   8       24.28       25.74      0.95 o 
  -3  -3   8       49.67       42.60      0.96 o 
  -2  -3   8       50.91       42.66      0.78 o 
  -1  -3   8      103.65      113.25      1.22 o 
   0  -3   8        0.04       -0.06      0.13 o 
   1  -3   8       29.91       29.82      0.60 o 
   2  -3   8      532.49      535.18      6.23 o 
   3  -3   8        0.05        0.34      0.30 o 
   4  -3   8        8.00        8.21      0.77 o 
   5  -3   8       14.08       17.30      1.36 o 
  -6  -2   8       33.70       37.87      1.69 o 
  -5  -2   8        0.56        0.11      0.47 o 
  -4  -2   8        2.68        1.63      0.43 o 
  -3  -2   8       37.45       29.18      0.81 o 
  -2  -2   8       71.87       63.18      0.89 o 
  -1  -2   8     1223.16     1250.73     11.48 o 
   0  -2   8      456.30      451.22      4.04 o 
   1  -2   8      816.59      827.54      7.41 o 
   2  -2   8       28.18       33.05      0.68 o 
   3  -2   8       53.37       51.86      1.10 o 
   4  -2   8       17.04       18.90      1.02 o 
   5  -2   8       43.31       49.47      4.21 o 
  -6  -1   8        0.59       -0.48      0.64 o 
  -5  -1   8        1.51        1.14      0.56 o 
  -4  -1   8        1.70        1.10      0.45 o 
  -3  -1   8        8.65        8.12      0.39 o 
  -2  -1   8      127.24      119.40      1.73 o 
  -1  -1   8      294.38      301.92      2.73 o 
   0  -1   8      162.76      150.65      1.55 o 
   1  -1   8      240.35      236.72      2.29 o 
   2  -1   8       10.07       11.98      0.41 o 
   3  -1   8       68.73       70.05      1.43 o 
   4  -1   8      197.33      195.13      3.48 o 
   5  -1   8        6.21        7.74      1.05 o 
  -6   0   8        2.01        1.26      0.84 o 
  -5   0   8       24.04       23.13      1.41 o 
  -4   0   8       53.28       53.91      1.20 o 
  -3   0   8       26.71       27.29      0.71 o 
  -2   0   8        0.30        2.02      0.29 o 
  -1   0   8        0.09        0.77      0.17 o 
   0   0   8        3.24        4.17      0.21 o 
   1   0   8      757.64      800.91      8.23 o 
   2   0   8      315.35      304.19      3.69 o 
   3   0   8        7.70        7.13      0.53 o 
   4   0   8       54.43       52.05      1.65 o 
   5   0   8       60.10       70.25      4.58 o 
  -6   1   8        1.56        1.04      0.88 o 
  -5   1   8       32.40       32.29      1.72 o 
  -4   1   8      109.81      108.36      3.22 o 
  -3   1   8        7.59        7.63      0.58 o 
  -2   1   8       55.51       51.34      1.33 o 
  -1   1   8      958.91      949.12      9.25 o 
   0   1   8      121.54      133.21      1.54 o 
   1   1   8      241.87      250.38      2.94 o 
   2   1   8        1.00        1.04      0.22 o 
   3   1   8      199.66      198.66      3.36 o 
   4   1   8        8.18       10.75      0.77 o 
   5   1   8        7.34        6.61      1.77 o 
  -6   2   8        0.07       -0.15      0.84 o 
  -5   2   8       60.07       58.65      1.57 o 
  -4   2   8      163.16      165.60      3.61 o 
  -3   2   8      111.00      106.98      2.25 o 
  -2   2   8      235.38      227.92      2.92 o 
  -1   2   8       21.27       23.12      0.56 o 
   0   2   8      604.05      615.60      7.07 o 
   1   2   8       48.58       38.88      0.77 o 
   2   2   8       72.29       69.61      1.40 o 
   3   2   8        4.61        3.45      0.51 o 
   4   2   8        2.04        1.79      0.54 o 
   5   2   8        0.00        0.15      0.63 o 
  -6   3   8        6.47        4.68      1.18 o 
  -5   3   8       10.73       11.31      1.24 o 
  -4   3   8        2.37        3.18      0.82 o 
  -3   3   8      371.40      348.97      5.81 o 
  -2   3   8       30.48       30.31      0.76 o 
  -1   3   8       59.60       60.20      1.06 o 
   0   3   8        6.08        6.75      0.36 o 
   1   3   8      184.33      176.13      2.48 o 
   2   3   8       15.02       17.35      0.70 o 
   3   3   8      116.57      109.04      2.39 o 
   4   3   8       91.90       97.50      2.87 o 
   5   3   8        4.15        3.40      0.84 o 
  -6   4   8        0.87        2.52      1.40 o 
  -5   4   8      103.97      105.05      3.45 o 
  -4   4   8       13.07       14.58      1.38 o 
  -3   4   8        2.37        2.77      0.46 o 
  -2   4   8      130.78      128.36      2.23 o 
  -1   4   8       95.39       93.35      1.55 o 
   0   4   8      287.15      278.87      4.00 o 
   1   4   8        1.80        1.89      0.35 o 
   2   4   8      151.46      142.67      3.15 o 
   3   4   8       41.11       41.74      1.62 o 
   4   4   8        2.39        1.11      0.63 o 
  -5   5   8        0.83        1.50      0.96 o 
  -4   5   8       14.06       14.93      1.57 o 
  -3   5   8      104.14      104.77      2.41 o 
  -2   5   8        2.54        1.38      0.41 o 
  -1   5   8      212.82      206.00      3.16 o 
   0   5   8      393.72      390.31      5.44 o 
   1   5   8       10.08       10.10      0.65 o 
   2   5   8      107.54      109.92      2.39 o 
   3   5   8        2.22        2.29      0.63 o 
   4   5   8       16.45       24.97      1.48 o 
  -5   6   8       46.25       53.67      2.66 o 
  -4   6   8        7.95        6.61      1.40 o 
  -3   6   8       20.59       21.68      1.19 o 
  -2   6   8      144.74      145.00      3.40 o 
  -1   6   8      241.90      212.22      5.12 o 
   0   6   8       30.35       27.20      1.05 o 
   1   6   8       17.18       17.91      0.85 o 
   2   6   8       89.66       85.52      2.46 o 
   3   6   8       19.10       19.38      1.15 o 
   4   6   8        4.28        2.88      0.73 o 
  -5   7   8        0.01        1.76      1.09 o 
  -4   7   8       88.73       92.63      3.40 o 
  -3   7   8        0.30       -0.27      0.54 o 
  -2   7   8       25.63       23.78      1.45 o 
  -1   7   8       22.23       22.53      1.55 o 
   0   7   8       78.40       75.48      2.00 o 
   1   7   8        0.87        0.44      0.43 o 
   2   7   8       12.77       12.42      0.94 o 
   3   7   8       15.41       15.19      1.05 o 
  -5   8   8        9.00       11.25      1.62 o 
  -4   8   8       11.62       12.72      1.46 o 
  -3   8   8       76.39       68.41      3.99 o 
  -2   8   8       49.11       47.49      2.08 o 
  -1   8   8       15.15       15.13      1.20 o 
   0   8   8       36.38       36.97      2.30 o 
   1   8   8       43.75       40.00      1.67 o 
   2   8   8        4.31        3.14      0.67 o 
   3   8   8       49.60       64.26      2.20 o 
  -4   9   8        8.20        7.69      1.92 o 
  -3   9   8       20.75       19.02      3.40 o 
  -2   9   8       33.40       31.28      2.66 o 
  -1   9   8       95.00       92.60      4.66 o 
   0   9   8        0.18        0.47      0.54 o 
   1   9   8        0.14       -0.19      0.57 o 
   2   9   8        7.23        5.92      0.84 o 
  -3  10   8        0.08       -0.18      0.78 o 
  -2  10   8        0.38        1.87      0.89 o 
  -1  10   8       41.57       47.95      3.70 o 
   0  10   8       21.93       27.74      1.31 o 
   1  10   8       18.02       17.06      1.20 o 
  -2  11   8        0.03       -0.29      0.82 o 
  -1  11   8        0.20        2.00      0.84 o 
   0  11   8       53.53       59.39      2.40 o 
  -1 -14   9        8.48        9.67      1.18 o 
   0 -14   9       68.19       73.41      2.65 o 
   1 -14   9       10.93       12.58      1.25 o 
   2 -14   9       72.12       76.64      5.03 o 
  -2 -13   9       20.61       28.91      1.32 o 
  -1 -13   9        4.55        3.50      1.40 o 
   0 -13   9       17.32       13.89      0.93 o 
   1 -13   9       36.49       36.02      1.83 o 
   2 -13   9        0.00        0.67      0.73 o 
   3 -13   9       29.28       32.63      2.81 o 
  -3 -12   9        0.12        0.48      1.26 o 
  -2 -12   9        1.30        0.94      0.65 o 
  -1 -12   9       60.78       66.32      2.74 o 
   0 -12   9        7.74        9.31      0.79 o 
   1 -12   9       38.04       38.72      1.83 o 
   2 -12   9       57.56       61.24      2.41 o 
   3 -12   9        9.45        9.87      1.25 o 
  -3 -11   9       29.85       32.84      1.72 o 
  -2 -11   9       37.13       39.12      1.19 o 
  -1 -11   9      617.62      609.72     12.75 o 
   0 -11   9       21.56       22.21      1.02 o 
   1 -11   9       43.19       40.56      3.55 o 
   2 -11   9       10.91       12.48      1.85 o 
   3 -11   9       10.32        8.66      2.14 o 
   4 -11   9        0.67        1.60      0.99 o 
  -4 -10   9        3.77        4.99      2.74 o 
  -3 -10   9        0.38        0.06      0.43 o 
  -2 -10   9        6.67        7.78      0.62 o 
  -1 -10   9        0.21        0.32      0.52 o 
   0 -10   9       16.15       13.72      0.82 o 
   1 -10   9       17.87       17.96      0.97 o 
   2 -10   9        4.51        3.43      0.83 o 
   3 -10   9       55.63       56.03      3.62 o 
   4 -10   9      209.36      220.83      7.47 o 
  -4  -9   9       52.01       50.04      2.07 o 
  -3  -9   9        7.27        6.74      0.51 o 
  -2  -9   9       59.73       61.48      1.24 o 
  -1  -9   9       58.59       56.21      1.69 o 
   0  -9   9        9.47        7.12      0.60 o 
   1  -9   9      421.34      428.74      6.29 o 
   2  -9   9      191.80      195.11      4.29 o 
   3  -9   9       25.92       25.13      1.43 o 
   4  -9   9        1.95        1.49      0.88 o 
   5  -9   9        1.22        0.89      1.33 o 
  -5  -8   9       50.15       57.98      4.21 o 
  -4  -8   9       26.26       28.80      1.72 o 
  -3  -8   9       14.77       15.92      0.71 o 
  -2  -8   9       11.50        9.21      0.41 o 
  -1  -8   9       13.17       11.62      0.60 o 
   0  -8   9       28.37       28.03      0.71 o 
   1  -8   9       20.36       21.44      0.60 o 
   2  -8   9       32.28       32.50      0.91 o 
   3  -8   9       22.84       22.54      1.02 o 
   4  -8   9       86.31       85.92      4.44 o 
   5  -8   9        0.25       -0.84      0.84 o 
  -5  -7   9        1.83        1.76      0.60 o 
  -4  -7   9      212.52      196.06      4.56 o 
  -3  -7   9        0.09        0.14      0.34 o 
  -2  -7   9      174.24      172.73      2.43 o 
  -1  -7   9       10.55        9.69      0.48 o 
   0  -7   9      134.77      137.52      1.78 o 
   1  -7   9      158.90      150.25      1.99 o 
   2  -7   9      106.75      109.67      2.05 o 
   3  -7   9       76.41       67.19      1.74 o 
   4  -7   9        0.91        0.65      0.59 o 
   5  -7   9        0.26       -0.01      1.85 o 
  -5  -6   9       24.55       21.10      1.16 o 
  -4  -6   9        7.66        6.93      0.79 o 
  -3  -6   9        7.74        9.01      0.43 o 
  -2  -6   9      155.68      168.16      2.38 o 
  -1  -6   9       25.35       32.02      0.64 o 
   0  -6   9      240.71      256.20      2.83 o 
   1  -6   9      166.46      157.83      2.05 o 
   2  -6   9       42.85       42.14      0.96 o 
   3  -6   9       15.49        9.07      0.68 o 
   4  -6   9       34.68       34.57      1.88 o 
   5  -6   9        0.32       -0.48      0.78 o 
  -5  -5   9        8.46       10.08      0.98 o 
  -4  -5   9      164.85      159.66      3.52 o 
  -3  -5   9       36.92       36.94      0.90 o 
  -2  -5   9      173.34      178.90      2.50 o 
  -1  -5   9       43.38       43.69      0.66 o 
   0  -5   9      102.30       99.16      1.17 o 
   1  -5   9       10.72        9.49      0.39 o 
   2  -5   9       33.33       34.87      0.83 o 
   3  -5   9      106.64       88.89      2.00 o 
   4  -5   9       32.32       26.42      1.49 o 
   5  -5   9       17.94       18.58      1.46 o 
  -6  -4   9       46.84       48.05      1.88 o 
  -5  -4   9       18.06       19.68      1.10 o 
  -4  -4   9       26.11       22.37      0.92 o 
  -3  -4   9      311.65      279.67      3.97 o 
  -2  -4   9        0.08        0.20      0.21 o 
  -1  -4   9      184.97      191.56      2.15 o 
   0  -4   9        0.97       -0.08      0.15 o 
   1  -4   9       81.52       72.84      1.16 o 
   2  -4   9      110.86      126.79      1.74 o 
   3  -4   9        1.67        0.38      0.30 o 
   4  -4   9       18.22       16.89      1.47 o 
   5  -4   9       19.47       20.09      1.51 o 
  -6  -3   9       57.77       64.23      2.46 o 
  -5  -3   9        8.43        8.05      0.73 o 
  -4  -3   9        3.30        4.35      0.55 o 
  -3  -3   9      380.23      359.09      5.35 o 
  -2  -3   9      194.20      210.68      2.29 o 
  -1  -3   9      191.80      206.98      2.60 o 
   0  -3   9        0.20        0.06      0.15 o 
   1  -3   9       24.31       26.51      0.57 o 
   2  -3   9      363.12      361.17      4.66 o 
   3  -3   9       74.60       83.16      1.52 o 
   4  -3   9       49.97       53.03      1.76 o 
   5  -3   9        0.00        0.59      0.78 o 
  -6  -2   9        0.00       -1.04      1.04 o 
  -5  -2   9       74.04       72.55      2.37 o 
  -4  -2   9       72.99       78.65      1.85 o 
  -3  -2   9        5.62        6.29      0.41 o 
  -2  -2   9       62.88       51.53      1.04 o 
  -1  -2   9       25.43       25.05      0.53 o 
   0  -2   9       60.29       71.08      1.10 o 
   1  -2   9      359.32      364.19      4.03 o 
   2  -2   9       43.91       47.60      0.99 o 
   3  -2   9        5.37        3.80      0.56 o 
   4  -2   9        0.21        0.83      0.54 o 
   5  -2   9       14.66       17.87      1.41 o 
  -6  -1   9       11.24       11.23      1.77 o 
  -5  -1   9        0.84        1.98      0.78 o 
  -4  -1   9      301.85      278.28      7.12 o 
  -3  -1   9      240.10      239.14      3.46 o 
  -2  -1   9       75.75       80.52      1.42 o 
  -1  -1   9       67.89       62.52      0.87 o 
   0  -1   9      767.38      736.33      7.27 o 
   1  -1   9       50.69       53.32      0.84 o 
   2  -1   9       63.60       58.42      0.97 o 
   3  -1   9      321.99      316.94      5.06 o 
   4  -1   9      148.58      159.47      3.44 o 
   5  -1   9        1.73        0.39      0.78 o 
  -6   0   9        2.54        3.28      0.99 o 
  -5   0   9       48.55       50.30      2.96 o 
  -4   0   9        1.70       -0.17      0.48 o 
  -3   0   9      381.91      365.12      5.96 o 
  -2   0   9       76.42       80.14      1.43 o 
  -1   0   9      493.76      463.18      5.30 o 
   0   0   9        1.32        3.54      0.24 o 
   1   0   9       72.51       68.76      1.12 o 
   2   0   9      267.76      249.69      3.13 o 
   3   0   9       10.24       11.79      0.67 o 
   4   0   9       41.76       43.58      1.51 o 
   5   0   9       56.07       61.41      2.59 o 
  -6   1   9        1.50        1.69      0.92 o 
  -5   1   9       99.00       95.49      3.13 o 
  -4   1   9        0.90        1.72      0.67 o 
  -3   1   9        3.40        5.09      0.56 o 
  -2   1   9      355.80      348.05      4.65 o 
  -1   1   9       57.12       52.36      0.90 o 
   0   1   9       89.68       78.00      1.15 o 
   1   1   9        8.35        8.97      0.39 o 
   2   1   9      201.57      197.40      2.58 o 
   3   1   9      410.65      425.74      6.54 o 
   4   1   9      184.42      184.61      3.81 o 
   5   1   9        0.97        1.11      0.73 o 
  -6   2   9        0.99        0.61      0.92 o 
  -5   2   9        0.01       -0.67      0.67 o 
  -4   2   9       27.62       29.40      1.62 o 
  -3   2   9       32.75       33.00      1.19 o 
  -2   2   9        0.47        0.40      0.31 o 
  -1   2   9       64.44       66.42      1.14 o 
   0   2   9        0.73        0.35      0.23 o 
   1   2   9       61.32       62.85      1.32 o 
   2   2   9      494.10      476.95     14.19 o 
   3   2   9      131.33      133.68      2.87 o 
   4   2   9        1.95        2.02      0.60 o 
   5   2   9        2.29        3.04      1.63 o 
  -6   3   9        0.08       -0.58      0.82 o 
  -5   3   9       13.17       11.52      1.20 o 
  -4   3   9        0.53        1.09      0.62 o 
  -3   3   9      832.55      827.21     15.08 o 
  -2   3   9      223.01      208.59      3.06 o 
  -1   3   9        0.94        0.99      0.30 o 
   0   3   9      134.08      142.28      2.08 o 
   1   3   9        9.91        9.75      0.45 o 
   2   3   9       23.54       21.51      1.76 o 
   3   3   9       40.43       35.76      1.35 o 
   4   3   9       29.25       32.79      2.59 o 
  -5   4   9       46.59       43.12      2.14 o 
  -4   4   9       43.59       45.93      1.70 o 
  -3   4   9      418.19      405.84      6.45 o 
  -2   4   9       10.87        9.47      0.86 o 
  -1   4   9        0.24        0.26      0.31 o 
   0   4   9       35.20       40.42      0.99 o 
   1   4   9       33.37       36.83      1.20 o 
   2   4   9        0.94        0.26      0.36 o 
   3   4   9        0.67        1.13      0.59 o 
   4   4   9       23.86       20.27      1.77 o 
  -5   5   9        0.03        0.17      0.88 o 
  -4   5   9       41.10       47.86      2.44 o 
  -3   5   9      265.85      276.41      5.49 o 
  -2   5   9      120.94      116.30      2.16 o 
  -1   5   9       24.09       22.50      1.02 o 
   0   5   9        0.54        1.16      0.62 o 
   1   5   9      177.57      177.13      3.53 o 
   2   5   9       36.06       35.42      1.20 o 
   3   5   9        0.16        0.34      0.57 o 
   4   5   9        3.33        4.80      0.89 o 
  -5   6   9        4.93        4.58      1.20 o 
  -4   6   9       65.13       65.07      2.82 o 
  -3   6   9        4.81        5.63      1.08 o 
  -2   6   9        2.85        2.03      0.61 o 
  -1   6   9        0.02        0.83      0.57 o 
   0   6   9        1.49        1.84      0.48 o 
   1   6   9        0.07        0.43      0.39 o 
   2   6   9       25.00       25.84      1.36 o 
   3   6   9       27.02       27.87      2.00 o 
  -5   7   9        0.01       -0.92      0.92 o 
  -4   7   9        5.51        5.55      1.20 o 
  -3   7   9        0.00       -0.06      0.59 o 
  -2   7   9        0.01       -0.57      0.57 o 
  -1   7   9      268.85      249.35      6.06 o 
   0   7   9        2.10        1.34      0.48 o 
   1   7   9        1.15        0.77      0.48 o 
   2   7   9        0.61        0.55      0.57 o 
   3   7   9        1.27        1.64      0.67 o 
  -4   8   9       18.30       15.57      1.62 o 
  -3   8   9        1.09        0.66      0.78 o 
  -2   8   9       51.75       50.54      3.03 o 
  -1   8   9        9.36        5.76      0.88 o 
   0   8   9       28.40       31.03      1.31 o 
   1   8   9        0.29        1.18      0.74 o 
   2   8   9       13.91       13.31      1.05 o 
  -4   9   9        6.80        2.66      1.63 o 
  -3   9   9        0.50        0.13      0.78 o 
  -2   9   9       33.28       41.06      2.04 o 
  -1   9   9      139.52      142.63      4.13 o 
   0   9   9        5.07        3.51      0.67 o 
   1   9   9        9.40       11.43      1.48 o 
   2   9   9        7.15        5.92      0.84 o 
  -3  10   9       19.00       19.09      3.33 o 
  -2  10   9      113.09      106.04      3.55 o 
  -1  10   9       19.87       22.21      4.44 o 
   0  10   9       45.00       48.77      4.51 o 
   1  10   9        3.18        4.20      0.84 o 
  -1 -14  10        2.04        1.01      1.26 o 
   0 -14  10        0.40       -0.19      0.71 o 
   1 -14  10        6.73        6.68      1.05 o 
   2 -14  10       10.45       14.91      1.55 o 
  -2 -13  10       21.20       22.02      1.18 o 
  -1 -13  10        6.52        6.53      0.88 o 
   0 -13  10        0.13        0.39      0.64 o 
   1 -13  10        0.04        0.02      0.67 o 
   2 -13  10        9.97       12.33      1.30 o 
   3 -13  10        3.83        2.37      1.05 o 
  -3 -12  10        0.63       -0.39      0.96 o 
  -2 -12  10        3.22        3.28      0.65 o 
  -1 -12  10       53.36       49.63      1.87 o 
   0 -12  10       27.26       30.25      1.79 o 
   1 -12  10       16.06       15.83      1.25 o 
   2 -12  10       34.90       35.20      1.88 o 
   3 -12  10        2.21        4.70      1.05 o 
  -3 -11  10        0.16        0.58      1.11 o 
  -2 -11  10       38.77       37.86      1.39 o 
  -1 -11  10      323.19      330.11      6.03 o 
   0 -11  10       10.31        8.12      0.73 o 
   1 -11  10        0.53       -0.40      0.57 o 
   2 -11  10        2.77        3.57      0.78 o 
   3 -11  10        3.16        2.10      0.88 o 
   4 -11  10       11.24       16.39      1.62 o 
  -4 -10  10       38.65       36.93      1.84 o 
  -3 -10  10       30.92       34.97      1.45 o 
  -2 -10  10        5.36        7.43      0.70 o 
  -1 -10  10      295.11      305.92      6.75 o 
   0 -10  10       37.74       37.74      1.85 o 
   1 -10  10       61.17       58.88      2.10 o 
   2 -10  10        2.46        3.05      0.68 o 
   3 -10  10       20.70       20.06      1.57 o 
   4 -10  10        0.31        0.44      0.92 o 
  -4  -9  10       34.74       35.30      1.35 o 
  -3  -9  10       13.44       15.45      0.98 o 
  -2  -9  10      257.61      271.08      4.25 o 
  -1  -9  10      362.59      361.31      5.95 o 
   0  -9  10        7.96        8.17      0.65 o 
   1  -9  10      187.47      172.70      2.92 o 
   2  -9  10        6.55        5.66      0.74 o 
   3  -9  10       18.25       17.53      1.47 o 
   4  -9  10        5.72        3.77      1.15 o 
  -5  -8  10       18.79       19.52      1.56 o 
  -4  -8  10      132.46      126.39      3.94 o 
  -3  -8  10       57.49       59.62      1.54 o 
  -2  -8  10       36.39       34.06      1.12 o 
  -1  -8  10        0.00       -0.07      0.51 o 
   0  -8  10       16.50       16.05      0.64 o 
   1  -8  10      121.94      120.88      1.73 o 
   2  -8  10       82.97       85.08      1.82 o 
   3  -8  10       49.60       43.49      1.68 o 
   4  -8  10       32.39       32.69      1.93 o 
  -5  -7  10        5.92        5.33      0.74 o 
  -4  -7  10       15.03       15.55      0.93 o 
  -3  -7  10      111.89      110.17      2.32 o 
  -2  -7  10       42.13       47.43      1.04 o 
  -1  -7  10        9.62       11.86      0.51 o 
   0  -7  10       18.94       20.28      0.55 o 
   1  -7  10     1387.41     1357.48     14.57 o 
   2  -7  10       18.17       16.71      0.96 o 
   3  -7  10        5.67        5.68      0.64 o 
   4  -7  10        2.81        2.62      0.71 o 
   5  -7  10        5.28        7.31      1.20 o 
  -5  -6  10        3.73        4.05      0.72 o 
  -4  -6  10       60.64       60.39      2.57 o 
  -3  -6  10      115.76      111.84      2.08 o 
  -2  -6  10       14.62       16.94      0.73 o 
  -1  -6  10       48.48       48.50      1.01 o 
   0  -6  10      150.05      150.10      1.74 o 
   1  -6  10      165.69      152.74      2.26 o 
   2  -6  10       19.40       18.13      0.97 o 
   3  -6  10       32.97       27.05      1.09 o 
   4  -6  10        1.53        5.55      3.77 o 
   5  -6  10       14.77       14.94      1.36 o 
  -5  -5  10        2.94        2.27      0.67 o 
  -4  -5  10       51.94       53.50      1.69 o 
  -3  -5  10       45.53       47.28      1.80 o 
  -2  -5  10        2.98        2.94      0.31 o 
  -1  -5  10      115.39      110.81      1.45 o 
   0  -5  10      116.04      135.29      1.59 o 
   1  -5  10      286.27      278.91      3.25 o 
   2  -5  10       29.95       33.88      0.86 o 
   3  -5  10       17.70       20.70      1.15 o 
   4  -5  10        1.98        3.13      0.65 o 
   5  -5  10        3.73        4.16      1.26 o 
  -5  -4  10        4.01        4.83      1.06 o 
  -4  -4  10       93.88       88.19      1.99 o 
  -3  -4  10        0.79       -0.03      0.37 o 
  -2  -4  10        0.20        0.52      0.31 o 
  -1  -4  10        5.95        6.12      0.29 o 
   0  -4  10       10.30       13.28      0.41 o 
   1  -4  10       20.61       21.99      0.60 o 
   2  -4  10       49.45       48.89      1.08 o 
   3  -4  10        9.64        5.27      0.55 o 
   4  -4  10        4.92        8.69      0.85 o 
   5  -4  10        0.40        1.77      1.33 o 
  -6  -3  10        4.00        4.37      1.05 o 
  -5  -3  10        9.12       12.77      0.91 o 
  -4  -3  10        0.05        0.35      0.48 o 
  -3  -3  10       74.49       65.08      1.55 o 
  -2  -3  10      337.05      334.69      3.78 o 
  -1  -3  10       47.60       48.52      1.16 o 
   0  -3  10        0.15       -0.20      0.20 o 
   1  -3  10      355.91      332.91      3.77 o 
   2  -3  10        8.30        7.76      0.47 o 
   3  -3  10       59.32       50.62      1.59 o 
   4  -3  10       80.69       75.86      2.30 o 
   5  -3  10       67.28       96.84      5.32 o 
  -6  -2  10       21.29       29.07      2.66 o 
  -5  -2  10        0.00        0.51      0.56 o 
  -4  -2  10       16.54       15.86      2.21 o 
  -3  -2  10        4.49        5.74      0.54 o 
  -2  -2  10       41.58       37.21      0.96 o 
  -1  -2  10      492.60      473.78      5.56 o 
   0  -2  10      363.70      373.66      4.14 o 
   1  -2  10       16.75       22.43      0.58 o 
   2  -2  10      170.21      180.41      2.73 o 
   3  -2  10       67.24       66.06      2.10 o 
   4  -2  10        5.98        8.67      0.85 o 
   5  -2  10       38.90       51.76      2.30 o 
  -6  -1  10       25.51       31.62      1.87 o 
  -5  -1  10        0.96       -0.13      0.67 o 
  -4  -1  10      188.25      188.11      4.75 o 
  -3  -1  10       13.23        9.96      1.00 o 
  -2  -1  10        0.12        0.01      0.31 o 
  -1  -1  10        0.30        0.00      0.23 o 
   0  -1  10        6.03        4.44      0.32 o 
   1  -1  10       16.16       16.89      0.60 o 
   2  -1  10       58.75       60.86      1.60 o 
   3  -1  10      231.24      234.14      4.61 o 
   4  -1  10       65.92       70.65      3.62 o 
   5  -1  10       31.46       38.15      1.99 o 
  -6   0  10        0.65        1.27      0.88 o 
  -5   0  10       24.45       19.27      1.41 o 
  -4   0  10       70.33       64.37      2.81 o 
  -3   0  10      134.89      135.16      3.05 o 
  -2   0  10      434.07      418.62      5.50 o 
  -1   0  10        2.38        1.87      0.26 o 
   0   0  10       31.55       38.36      0.80 o 
   1   0  10       74.18       77.00      1.26 o 
   2   0  10       90.30       91.34      1.66 o 
   3   0  10      148.44      154.41      2.86 o 
   4   0  10       17.60       17.39      1.25 o 
   5   0  10        0.00       -0.73      0.73 o 
  -6   1  10        7.96        6.50      1.15 o 
  -5   1  10        2.25        2.23      0.40 o 
  -4   1  10       50.17       38.47      2.81 o 
  -3   1  10      467.54      443.72      7.19 o 
  -2   1  10      144.98      142.74      2.25 o 
  -1   1  10        1.75        1.21      0.27 o 
   0   1  10        1.91        1.60      0.33 o 
   1   1  10        1.89        2.76      0.30 o 
   2   1  10      777.92      747.58     11.91 o 
   3   1  10      108.27      102.10      2.45 o 
   4   1  10       53.10       59.71      1.85 o 
  -6   2  10        8.43        8.11      3.48 o 
  -5   2  10        7.67        8.43      1.09 o 
  -4   2  10        0.25        0.67      0.73 o 
  -3   2  10      577.32      559.83      8.90 o 
  -2   2  10      196.34      178.69      2.93 o 
  -1   2  10        0.44        0.00      0.26 o 
   0   2  10        0.06       -0.24      0.24 o 
   1   2  10       11.02        8.10      0.46 o 
   2   2  10      296.00      283.50      5.26 o 
   3   2  10       23.70       23.65      1.22 o 
   4   2  10       54.24       58.50      2.74 o 
  -5   3  10        5.86        5.83      1.09 o 
  -4   3  10       20.61       18.68      1.16 o 
  -3   3  10       83.37       87.37      2.10 o 
  -2   3  10       97.76      100.36      1.92 o 
  -1   3  10      107.18      101.01      1.86 o 
   0   3  10       12.70        6.35      0.49 o 
   1   3  10        3.00        3.78      0.51 o 
   2   3  10      296.14      305.71      5.61 o 
   3   3  10      114.32      118.15      2.70 o 
   4   3  10       60.58       77.71      3.03 o 
  -5   4  10       16.98       16.72      1.51 o 
  -4   4  10        0.24        1.10      0.65 o 
  -3   4  10       16.99       20.96      1.16 o 
  -2   4  10       76.94       68.94      1.96 o 
  -1   4  10       25.49       18.70      0.75 o 
   0   4  10       30.99       27.50      1.08 o 
   1   4  10        1.26        1.04      0.43 o 
   2   4  10        6.55        6.67      0.65 o 
   3   4  10       59.51       61.74      2.20 o 
   4   4  10        3.95        4.15      1.85 o 
  -5   5  10       16.09       14.94      2.22 o 
  -4   5  10        5.59        6.86      1.26 o 
  -3   5  10      157.54      160.34      3.67 o 
  -2   5  10        1.25        1.01      0.50 o 
  -1   5  10       18.11       20.21      1.24 o 
   0   5  10       74.75       68.82      2.04 o 
   1   5  10        3.59        2.23      0.48 o 
   2   5  10        5.23        4.53      0.60 o 
   3   5  10       96.97      106.35      3.14 o 
  -5   6  10        8.10        8.34      1.48 o 
  -4   6  10       17.25       13.07      1.51 o 
  -3   6  10       65.80       60.52      2.33 o 
  -2   6  10        8.71        8.86      0.99 o 
  -1   6  10        3.93        4.13      0.96 o 
   0   6  10       38.19       37.57      1.67 o 
   1   6  10      143.24      148.47      4.15 o 
   2   6  10       15.80       16.71      1.15 o 
   3   6  10        2.18        2.51      0.73 o 
  -4   7  10       35.72       38.67      2.30 o 
  -3   7  10       10.47        8.25      0.93 o 
  -2   7  10       14.79       17.28      1.35 o 
  -1   7  10       48.18       47.75      2.14 o 
   0   7  10        5.21        4.19      0.89 o 
   1   7  10       17.73       13.18      0.88 o 
   2   7  10       16.04       16.62      1.26 o 
  -4   8  10        0.53        1.62      1.85 o 
  -3   8  10        2.22        2.51      0.88 o 
  -2   8  10        0.08       -0.67      0.67 o 
  -1   8  10        1.89        0.89      0.78 o 
   0   8  10        4.34        2.37      0.73 o 
   1   8  10      155.47      165.54      4.44 o 
   2   8  10        1.65        4.50      1.33 o 
  -3   9  10       57.40       57.31      2.56 o 
  -2   9  10       16.95       18.15      1.51 o 
  -1   9  10        0.28       -0.51      0.71 o 
   0   9  10       35.42       39.73      1.93 o 
   1   9  10        4.43        6.65      0.96 o 
  -2  10  10      157.83      160.42      5.84 o 
  -1  10  10        9.13       10.86      1.30 o 
   0  10  10        3.74        1.69      0.92 o 
  -1 -14  11       21.76       25.57      1.51 o 
   0 -14  11      123.31      120.97      5.03 o 
   1 -14  11        1.81        0.30      0.73 o 
  -2 -13  11       13.36       14.56      2.14 o 
  -1 -13  11       43.67       39.30      2.29 o 
   0 -13  11      141.25      132.57      3.13 o 
   1 -13  11       13.02       14.20      1.25 o 
   2 -13  11        3.96        3.11      0.94 o 
  -3 -12  11        1.66        2.73      1.18 o 
  -2 -12  11       31.99       30.33      1.49 o 
  -1 -12  11        3.18        1.71      0.67 o 
   0 -12  11        3.21        3.29      0.62 o 
   1 -12  11        5.47        5.41      0.92 o 
   2 -12  11        1.26        0.15      0.73 o 
   3 -12  11       17.45       14.03      1.41 o 
  -3 -11  11       28.97       32.08      2.13 o 
  -2 -11  11       11.18       10.83      0.81 o 
  -1 -11  11       34.70       29.50      1.16 o 
   0 -11  11        0.00       -0.43      0.45 o 
   1 -11  11       25.13       21.19      1.41 o 
   2 -11  11       32.20       29.65      1.06 o 
   3 -11  11        0.64        1.14      0.96 o 
   4 -11  11        2.92        2.07      1.63 o 
  -4 -10  11       29.64       28.60      1.81 o 
  -3 -10  11       57.65       54.79      2.14 o 
  -2 -10  11        7.20        8.41      0.66 o 
  -1 -10  11      149.60      144.24      3.07 o 
   0 -10  11        5.86        4.77      0.62 o 
   1 -10  11       31.79       29.06      1.25 o 
   2 -10  11       39.16       36.09      1.48 o 
   3 -10  11       55.97       57.54      2.02 o 
   4 -10  11        5.89        9.58      1.36 o 
  -4  -9  11        4.49        4.94      1.03 o 
  -3  -9  11       98.37       99.94      2.53 o 
  -2  -9  11        8.99        8.90      0.83 o 
  -1  -9  11       61.35       63.84      1.70 o 
   0  -9  11       36.17       38.25      1.82 o 
   1  -9  11        0.64        1.45      0.38 o 
   2  -9  11        6.55        4.80      0.61 o 
   3  -9  11        0.46        0.81      0.84 o 
   4  -9  11       44.03       44.68      3.33 o 
  -4  -8  11      283.10      279.35      9.17 o 
  -3  -8  11       28.54       30.53      1.48 o 
  -2  -8  11       25.43       29.76      1.04 o 
  -1  -8  11       46.09       45.21      1.16 o 
   0  -8  11       13.52       13.71      0.56 o 
   1  -8  11      431.04      431.27      6.02 o 
   2  -8  11       17.39       17.28      1.45 o 
   3  -8  11       39.09       42.97      1.68 o 
   4  -8  11        0.28        1.20      0.96 o 
  -5  -7  11       86.11       91.46      3.42 o 
  -4  -7  11      106.08      102.40      2.60 o 
  -3  -7  11       30.88       29.31      1.14 o 
  -2  -7  11        0.67        1.37      0.46 o 
  -1  -7  11      115.33      109.58      2.13 o 
   0  -7  11        3.95        3.93      0.34 o 
   1  -7  11      409.26      397.54      5.66 o 
   2  -7  11        2.80        2.52      0.46 o 
   3  -7  11       68.07       59.30      1.68 o 
   4  -7  11       34.78       32.53      1.74 o 
  -5  -6  11       54.83       60.49      2.02 o 
  -4  -6  11      188.07      204.51      4.44 o 
  -3  -6  11        8.27        9.64      0.64 o 
  -2  -6  11       69.88       73.25      1.71 o 
  -1  -6  11       33.43       38.33      0.79 o 
   0  -6  11        0.65        0.66      0.24 o 
   1  -6  11        5.56        4.05      0.41 o 
   2  -6  11        1.93        1.41      0.38 o 
   3  -6  11        0.08        0.52      0.43 o 
   4  -6  11       18.73       15.82      1.36 o 
   5  -6  11        3.91        8.13      1.30 o 
  -5  -5  11        2.50        3.94      0.76 o 
  -4  -5  11       31.53       29.74      1.49 o 
  -3  -5  11        0.15       -0.29      0.40 o 
  -2  -5  11       76.39       75.93      1.93 o 
  -1  -5  11      103.35       91.61      1.34 o 
   0  -5  11       29.15       26.23      0.65 o 
   1  -5  11       66.49       65.20      1.21 o 
   2  -5  11      203.40      216.03      3.90 o 
   3  -5  11      192.65      179.60      3.36 o 
   4  -5  11        0.38       -0.18      1.40 o 
   5  -5  11       36.79       39.93      3.11 o 
  -5  -4  11        7.62        9.66      0.85 o 
  -4  -4  11        3.09        2.22      0.56 o 
  -3  -4  11       34.80       24.31      1.49 o 
  -2  -4  11       20.50       21.66      0.62 o 
  -1  -4  11       11.96       12.59      0.41 o 
   0  -4  11      178.76      174.97      2.36 o 
   1  -4  11        4.32        4.71      0.37 o 
   2  -4  11       13.05       10.54      0.62 o 
   3  -4  11       41.43       33.71      1.20 o 
   4  -4  11        3.01        3.38      0.88 o 
   5  -4  11       47.31       54.70      3.33 o 
  -5  -3  11       19.76       21.40      1.89 o 
  -4  -3  11       57.21       46.67      1.73 o 
  -3  -3  11       18.44       12.74      0.82 o 
  -2  -3  11       41.84       47.13      0.95 o 
  -1  -3  11        1.43        0.63      0.34 o 
   0  -3  11      436.93      428.88      4.76 o 
   1  -3  11        6.37        6.67      0.40 o 
   2  -3  11       32.54       30.43      0.86 o 
   3  -3  11      143.08      141.32      3.19 o 
   4  -3  11        5.78        6.12      0.79 o 
   5  -3  11       37.64       41.26      2.09 o 
  -5  -2  11        9.56        8.65      1.05 o 
  -4  -2  11      101.43       89.22      2.82 o 
  -3  -2  11        0.55       -0.26      0.34 o 
  -2  -2  11       58.38       53.48      1.38 o 
  -1  -2  11       50.06       46.05      0.93 o 
   0  -2  11      193.11      192.63      2.79 o 
   1  -2  11       38.39       34.02      0.87 o 
   2  -2  11       21.03       17.11      0.66 o 
   3  -2  11        9.16       10.34      0.82 o 
   4  -2  11      320.46      359.59      7.13 o 
   5  -2  11        3.17        2.29      1.11 o 
  -6  -1  11        0.01       -0.78      0.78 o 
  -5  -1  11       26.03       25.47      1.63 o 
  -4  -1  11       70.76       64.41      3.08 o 
  -3  -1  11       56.89       44.84      1.55 o 
  -2  -1  11      105.19      101.41      2.11 o 
  -1  -1  11        0.28        0.30      0.26 o 
   0  -1  11        1.99        2.41      0.44 o 
   1  -1  11       62.15       64.73      1.26 o 
   2  -1  11        3.74        5.48      1.25 o 
   3  -1  11       53.56       56.17      1.71 o 
   4  -1  11       49.94       44.88      1.99 o 
  -6   0  11        6.78        6.67      1.20 o 
  -5   0  11       21.79       18.61      1.41 o 
  -4   0  11        7.30        7.10      0.99 o 
  -3   0  11       89.59       89.07      2.35 o 
  -2   0  11      214.29      194.36      3.51 o 
  -1   0  11      574.23      541.80      6.98 o 
   0   0  11      163.86      168.20      2.70 o 
   1   0  11        2.67        2.97      0.39 o 
   2   0  11        0.34        0.24      0.39 o 
   3   0  11      153.68      158.78      3.44 o 
   4   0  11       50.34       53.94      2.20 o 
  -5   1  11        1.97        1.16      0.46 o 
  -4   1  11        4.98        4.64      0.88 o 
  -3   1  11      118.34      131.60      2.75 o 
  -2   1  11      575.01      528.37      6.89 o 
  -1   1  11      118.87      118.25      1.78 o 
   0   1  11        5.19        6.25      0.47 o 
   1   1  11       17.48       19.38      0.79 o 
   2   1  11        0.03       -0.18      0.37 o 
   3   1  11        1.91        2.20      0.67 o 
   4   1  11        1.43        1.18      0.89 o 
  -5   2  11       25.80       27.14      3.92 o 
  -4   2  11       54.18       54.59      4.36 o 
  -3   2  11       40.63       42.36      1.43 o 
  -2   2  11      440.17      451.21      6.00 o 
  -1   2  11       10.46       15.13      0.66 o 
   0   2  11       10.87       13.08      0.60 o 
   1   2  11        3.03        3.36      0.67 o 
   2   2  11       34.33       35.31      1.28 o 
   3   2  11       57.37       64.50      1.88 o 
   4   2  11        0.00        0.39      0.60 o 
  -5   3  11        2.46        1.04      0.94 o 
  -4   3  11       18.85       16.83      1.51 o 
  -3   3  11      209.57      199.18      4.26 o 
  -2   3  11      202.51      193.29      3.93 o 
  -1   3  11       98.21       99.72      1.86 o 
   0   3  11      268.22      240.49      5.70 o 
   1   3  11        6.08        6.78      0.62 o 
   2   3  11       21.85       21.08      1.10 o 
   3   3  11        0.24        1.77      0.56 o 
   4   3  11        3.15        3.21      0.88 o 
  -5   4  11        2.57        3.16      1.18 o 
  -4   4  11       50.46       51.09      1.93 o 
  -3   4  11        7.19        5.04      0.99 o 
  -2   4  11       14.22       14.31      0.97 o 
  -1   4  11      162.17      164.89      3.55 o 
   0   4  11      103.87       86.92      2.66 o 
   1   4  11       34.27       32.26      1.54 o 
   2   4  11       19.41       21.48      1.05 o 
   3   4  11        2.60        4.51      0.89 o 
  -5   5  11        4.32        6.36      1.77 o 
  -4   5  11        0.59        2.12      0.99 o 
  -3   5  11        6.83        5.80      1.47 o 
  -2   5  11        0.05        0.16      0.56 o 
  -1   5  11      103.06       78.64      2.96 o 
   0   5  11       66.46       56.09      3.25 o 
   1   5  11       37.76       35.56      1.31 o 
   2   5  11        5.09        4.00      0.91 o 
   3   5  11        7.37        6.79      0.99 o 
  -4   6  11       26.35       32.26      2.74 o 
  -3   6  11        4.17        4.04      0.78 o 
  -2   6  11       15.73       15.41      2.22 o 
  -1   6  11       23.55       18.71      1.30 o 
   0   6  11       40.28       34.03      1.62 o 
   1   6  11        4.81        4.54      0.65 o 
   2   6  11       45.46       49.34      1.99 o 
   3   6  11        3.94        3.84      1.18 o 
  -4   7  11       43.83       53.03      2.72 o 
  -3   7  11        5.18        7.58      1.14 o 
  -2   7  11        0.03        0.95      0.78 o 
  -1   7  11        2.10        0.93      0.74 o 
   0   7  11        0.86        1.08      0.67 o 
   1   7  11        6.99        4.94      0.74 o 
   2   7  11       13.64       13.59      1.92 o 
  -3   8  11        0.09        0.14      0.88 o 
  -2   8  11       10.79       12.06      1.30 o 
  -1   8  11       36.80       32.52      1.83 o 
   0   8  11       16.56       17.35      1.35 o 
   1   8  11      124.30      147.62      4.13 o 
  -2   9  11        1.04        1.63      0.94 o 
  -1   9  11        2.57        3.55      1.48 o 
   0   9  11        1.42        0.67      0.82 o 
   0 -14  12      177.84      175.90      4.71 o 
   1 -14  12        0.28        0.81      0.84 o 
  -2 -13  12        8.38       10.46      0.81 o 
  -1 -13  12       76.11       83.33      4.51 o 
   0 -13  12      167.92      151.51      7.54 o 
   1 -13  12       11.18       12.27      1.25 o 
   2 -13  12       58.70       60.41      3.70 o 
  -2 -12  12        8.56        9.90      1.75 o 
  -1 -12  12       62.70       69.01      3.62 o 
   0 -12  12       42.64       47.48      1.99 o 
   1 -12  12       17.09       16.86      1.36 o 
   2 -12  12       11.47       10.88      1.25 o 
   3 -12  12        0.29        0.22      0.84 o 
  -3 -11  12        1.24        1.21      0.60 o 
  -2 -11  12       50.45       48.73      1.73 o 
  -1 -11  12       46.02       45.87      1.50 o 
   0 -11  12      217.31      213.40      5.28 o 
   1 -11  12        0.01        1.07      0.67 o 
   2 -11  12       15.15       13.06      0.86 o 
   3 -11  12       16.49       13.53      1.36 o 
  -4 -10  12        0.15        0.19      0.60 o 
  -3 -10  12       27.07       28.30      1.32 o 
  -2 -10  12       43.95       42.53      2.08 o 
  -1 -10  12        0.01        0.43      0.41 o 
   0 -10  12        7.73        8.41      0.88 o 
   1 -10  12       25.48       26.35      0.91 o 
   2 -10  12        0.20        0.33      0.62 o 
   3 -10  12      102.79      114.47      3.76 o 
   4 -10  12       26.27       26.32      2.66 o 
  -4  -9  12        8.71        9.30      0.88 o 
  -3  -9  12       18.21       17.31      1.15 o 
  -2  -9  12       48.93       46.12      1.84 o 
  -1  -9  12       47.98       44.42      1.24 o 
   0  -9  12       65.81       68.43      2.25 o 
   1  -9  12      203.33      196.34      3.31 o 
   2  -9  12      179.12      179.76      3.44 o 
   3  -9  12       28.20       31.64      2.59 o 
   4  -9  12       10.32       14.71      1.51 o 
  -4  -8  12       13.39       16.71      1.12 o 
  -3  -8  12        9.40        9.75      1.29 o 
  -2  -8  12        0.92        1.51      0.63 o 
  -1  -8  12      122.93      119.01      2.64 o 
   0  -8  12      111.78      110.84      2.03 o 
   1  -8  12       71.22       73.01      1.76 o 
   2  -8  12        8.95        9.18      1.11 o 
   3  -8  12        8.81        7.06      1.15 o 
   4  -8  12        0.94        0.74      0.94 o 
  -5  -7  12       24.85       24.77      1.38 o 
  -4  -7  12        1.97        3.10      0.77 o 
  -3  -7  12        4.65        4.82      0.77 o 
  -2  -7  12        3.58        4.57      0.57 o 
  -1  -7  12       53.79       53.41      1.31 o 
   0  -7  12        4.27        3.68      0.38 o 
   1  -7  12      138.92      140.31      2.23 o 
   2  -7  12        5.27        4.99      0.59 o 
   3  -7  12       14.61       13.58      1.02 o 
   4  -7  12        1.42        4.94      1.09 o 
  -5  -6  12        0.87        1.21      0.78 o 
  -4  -6  12       34.51       36.13      1.77 o 
  -3  -6  12        2.77        2.54      0.78 o 
  -2  -6  12      164.20      149.66      2.89 o 
  -1  -6  12        7.25        6.31      0.38 o 
   0  -6  12      281.46      271.94      3.28 o 
   1  -6  12       79.02       77.72      1.62 o 
   2  -6  12       17.87       13.31      0.78 o 
   3  -6  12        1.67        2.74      0.56 o 
   4  -6  12        3.69        3.62      0.94 o 
  -5  -5  12      148.17      158.49      4.28 o 
  -4  -5  12        0.57        0.00      0.51 o 
  -3  -5  12       36.00       30.90      1.22 o 
  -2  -5  12      211.31      201.39      3.40 o 
  -1  -5  12       50.66       57.38      1.07 o 
   0  -5  12      107.32       94.08      1.60 o 
   1  -5  12      171.37      160.75      2.46 o 
   2  -5  12       35.82       27.98      0.98 o 
   3  -5  12      120.29      116.58      2.90 o 
   4  -5  12        0.05        0.06      0.67 o 
  -5  -4  12        1.39        0.20      0.60 o 
  -4  -4  12        1.32        0.79      0.51 o 
  -3  -4  12        4.08        4.17      0.60 o 
  -2  -4  12      110.49      111.54      1.93 o 
  -1  -4  12       28.01       27.09      0.68 o 
   0  -4  12       64.08       56.95      1.41 o 
   1  -4  12       19.73       19.91      0.67 o 
   2  -4  12      169.29      155.46      2.72 o 
   3  -4  12        0.40        0.54      0.48 o 
   4  -4  12       60.16       60.24      2.46 o 
  -5  -3  12       30.88       35.21      1.83 o 
  -4  -3  12        2.25        2.07      0.73 o 
  -3  -3  12        8.26        4.68      0.64 o 
  -2  -3  12       32.00       33.11      0.97 o 
  -1  -3  12      161.53      159.23      2.59 o 
   0  -3  12      253.11      241.17      3.14 o 
   1  -3  12      886.63      889.84     10.84 o 
   2  -3  12       98.37      112.71      1.92 o 
   3  -3  12        0.22       -0.04      0.45 o 
   4  -3  12       11.52       14.14      1.25 o 
  -5  -2  12        0.55        0.99      0.78 o 
  -4  -2  12       10.17        8.56      0.99 o 
  -3  -2  12       13.50        9.76      0.58 o 
  -2  -2  12       12.84       10.67      0.70 o 
  -1  -2  12       19.10       15.18      0.69 o 
   0  -2  12        4.30        3.69      0.41 o 
   1  -2  12      147.45      149.67      2.30 o 
   2  -2  12        0.24       -0.24      0.36 o 
   3  -2  12        1.09        0.28      0.48 o 
   4  -2  12       21.41       19.83      1.46 o 
  -5  -1  12       30.84       28.68      1.72 o 
  -4  -1  12       68.49       56.83      1.46 o 
  -3  -1  12        4.90        4.67      0.84 o 
  -2  -1  12      261.65      262.72      4.53 o 
  -1  -1  12      300.94      280.71      3.91 o 
   0  -1  12       90.54       88.74      1.70 o 
   1  -1  12       26.69       24.45      0.77 o 
   2  -1  12       70.62       70.25      1.93 o 
   3  -1  12       28.04       30.98      1.31 o 
   4  -1  12       12.83       13.50      1.25 o 
  -5   0  12        6.93        4.19      0.99 o 
  -4   0  12        2.20        2.26      0.78 o 
  -3   0  12       18.73       17.07      1.05 o 
  -2   0  12      141.74      149.98      2.91 o 
  -1   0  12        5.08        3.97      0.42 o 
   0   0  12      158.83      158.83      2.63 o 
   1   0  12      168.13      180.88      2.71 o 
   2   0  12      120.23      123.55      3.22 o 
   3   0  12        5.88        5.22      0.71 o 
   4   0  12      138.58      152.29      4.34 o 
  -5   1  12        3.94        3.45      0.51 o 
  -4   1  12        1.61        2.22      1.04 o 
  -3   1  12      213.24      214.40      4.47 o 
  -2   1  12      110.23      108.06      2.06 o 
  -1   1  12        1.35        0.92      0.66 o 
   0   1  12        0.50        0.00      0.43 o 
   1   1  12      541.78      531.01     11.40 o 
   2   1  12      210.87      229.40      5.08 o 
   3   1  12       44.21       43.05      1.88 o 
   4   1  12        6.60        8.25      1.11 o 
  -5   2  12       50.92       59.87      2.61 o 
  -4   2  12        5.05        5.43      0.99 o 
  -3   2  12        0.09        0.20      0.60 o 
  -2   2  12       46.54       38.64      1.26 o 
  -1   2  12        0.56        0.42      0.35 o 
   0   2  12        5.19        7.34      0.68 o 
   1   2  12        0.96        1.14      0.57 o 
   2   2  12       16.98       15.10      0.94 o 
   3   2  12        7.07        9.72      1.05 o 
   4   2  12        1.73        2.00      0.84 o 
  -5   3  12       10.02       11.63      1.46 o 
  -4   3  12       93.71       85.92      4.11 o 
  -3   3  12        4.63        5.92      1.05 o 
  -2   3  12       87.67       91.96      2.16 o 
  -1   3  12       27.39       26.26      1.16 o 
   0   3  12       41.93       41.47      2.29 o 
   1   3  12        0.05        0.75      0.57 o 
   2   3  12        1.73        1.00      0.67 o 
   3   3  12      128.71      154.07      4.23 o 
  -5   4  12       38.63       36.38      4.73 o 
  -4   4  12        1.12        0.59      0.94 o 
  -3   4  12        7.21        8.66      1.92 o 
  -2   4  12        8.05        7.23      1.18 o 
  -1   4  12       53.25       54.65      4.07 o 
   0   4  12        7.14        6.42      0.88 o 
   1   4  12        0.94        0.35      1.04 o 
   2   4  12        1.07        0.89      0.63 o 
   3   4  12        4.11        3.41      1.18 o 
  -4   5  12       37.80       39.04      2.30 o 
  -3   5  12        7.62       10.88      1.36 o 
  -2   5  12       77.76       84.76      2.44 o 
  -1   5  12       11.52       12.87      1.15 o 
   0   5  12       70.74       64.38      2.35 o 
   1   5  12        2.42        2.00      0.67 o 
   2   5  12       84.22       99.86      2.53 o 
   3   5  12        0.00       -0.15      0.73 o 
  -4   6  12        2.90        2.11      2.81 o 
  -3   6  12       10.61       10.90      1.09 o 
  -2   6  12        2.70        2.67      0.88 o 
  -1   6  12       25.16       32.58      1.72 o 
   0   6  12        6.33        4.57      0.88 o 
   1   6  12        0.01        0.31      0.60 o 
   2   6  12       26.77       29.91      1.67 o 
  -4   7  12        3.99        2.88      1.25 o 
  -3   7  12       22.69       29.68      3.03 o 
  -2   7  12        7.95        5.06      1.05 o 
  -1   7  12        7.33        8.27      1.48 o 
   0   7  12        4.40        2.76      0.96 o 
   1   7  12        4.67        5.55      0.92 o 
  -3   8  12       12.76       13.21      1.46 o 
  -2   8  12        9.86        6.32      1.14 o 
  -1   8  12       26.05       29.37      1.83 o 
   0   8  12        0.01       -0.34      0.71 o 
  -1 -13  13        0.71        1.63      0.74 o 
   0 -13  13       40.91       43.75      2.04 o 
   1 -13  13       20.44       20.88      1.57 o 
   2 -13  13       61.87       50.51      2.41 o 
  -2 -12  13       25.57       26.05      2.66 o 
  -1 -12  13        3.00        2.64      0.56 o 
   0 -12  13       19.82       16.77      1.30 o 
   1 -12  13       40.30       40.67      1.99 o 
   2 -12  13        6.46        5.86      1.09 o 
  -3 -11  13       23.21       24.73      1.32 o 
  -2 -11  13      137.61      135.37      3.35 o 
  -1 -11  13       15.91       18.53      1.09 o 
   0 -11  13       42.96       39.14      1.77 o 
   1 -11  13        0.11        0.67      0.73 o 
   2 -11  13        2.73        1.82      1.40 o 
   3 -11  13       21.38       21.15      2.37 o 
  -3 -10  13       54.40       56.49      2.72 o 
  -2 -10  13        0.97        0.26      0.60 o 
  -1 -10  13        1.50        1.51      0.48 o 
   0 -10  13       22.05       22.97      1.36 o 
   1 -10  13        5.29        5.24      0.72 o 
   2 -10  13       19.78       20.20      1.46 o 
   3 -10  13        0.60        0.17      0.96 o 
  -4  -9  13       28.43       33.81      2.10 o 
  -3  -9  13        3.22        2.67      0.73 o 
  -2  -9  13       26.81       26.51      1.48 o 
  -1  -9  13        0.28        0.13      0.53 o 
   0  -9  13      214.84      205.67      3.74 o 
   1  -9  13        6.20        6.01      0.55 o 
   2  -9  13       76.34       73.90      1.90 o 
   3  -9  13        9.20        8.67      2.00 o 
   4  -9  13       11.88        9.00      1.30 o 
  -4  -8  13      117.42      129.47      4.20 o 
  -3  -8  13       24.86       28.21      1.34 o 
  -2  -8  13       17.40       17.11      0.91 o 
  -1  -8  13        5.68        5.63      0.65 o 
   0  -8  13       43.30       39.29      1.14 o 
   1  -8  13       13.18       13.07      1.24 o 
   2  -8  13       22.97       20.60      1.00 o 
   3  -8  13        8.28        7.77      1.15 o 
   4  -8  13       29.07       29.98      2.14 o 
  -4  -7  13       19.33       15.09      1.15 o 
  -3  -7  13        0.06        0.26      0.79 o 
  -2  -7  13        1.50        0.80      0.45 o 
  -1  -7  13       50.00       46.66      1.03 o 
   0  -7  13      310.18      311.90      6.89 o 
   1  -7  13       32.53       31.34      1.13 o 
   2  -7  13       24.09       22.50      1.03 o 
   3  -7  13       70.37       71.74      3.11 o 
   4  -7  13        0.21        0.52      0.84 o 
  -5  -6  13        7.26        6.82      1.05 o 
  -4  -6  13       34.59       35.03      1.77 o 
  -3  -6  13       44.70       35.05      1.50 o 
  -2  -6  13       23.45       22.01      1.05 o 
  -1  -6  13        1.17        1.32      0.32 o 
   0  -6  13      194.93      194.55      2.88 o 
   1  -6  13      118.14      118.75      2.21 o 
   2  -6  13        4.91        4.35      0.68 o 
   3  -6  13        3.46        5.54      0.79 o 
   4  -6  13        1.93        2.43      1.40 o 
  -5  -5  13       15.98       17.08      1.41 o 
  -4  -5  13        0.72        0.07      0.50 o 
  -3  -5  13      142.18      127.73      2.90 o 
  -2  -5  13       30.37       20.90      0.63 o 
  -1  -5  13       41.67       35.43      1.05 o 
   0  -5  13      199.77      186.78      2.73 o 
   1  -5  13      159.84      150.91      2.65 o 
   2  -5  13       21.57       25.22      1.16 o 
   3  -5  13       10.74       11.31      0.97 o 
   4  -5  13       11.40        9.51      1.20 o 
  -5  -4  13        4.21        2.56      0.88 o 
  -4  -4  13       11.38       10.37      1.09 o 
  -3  -4  13        0.78       -0.37      0.63 o 
  -2  -4  13        5.60        4.21      0.46 o 
  -1  -4  13       60.46       57.68      1.19 o 
   0  -4  13      165.47      157.83      2.66 o 
   1  -4  13        0.13        0.52      0.33 o 
   2  -4  13        4.10        3.61      0.55 o 
   3  -4  13        0.51        0.46      0.55 o 
   4  -4  13       17.33       19.89      1.57 o 
  -5  -3  13        0.30        0.47      0.78 o 
  -4  -3  13       17.45       14.94      1.30 o 
  -3  -3  13      172.32      157.65      2.51 o 
  -2  -3  13        4.72        6.00      0.96 o 
  -1  -3  13      125.76      116.50      2.11 o 
   0  -3  13       19.72       17.36      0.68 o 
   1  -3  13       64.43       67.33      1.52 o 
   2  -3  13       23.20       20.61      0.94 o 
   3  -3  13       12.60       13.78      0.97 o 
   4  -3  13        0.50        0.41      1.55 o 
  -5  -2  13        0.24       -0.78      0.78 o 
  -4  -2  13       12.59       17.87      1.85 o 
  -3  -2  13       29.12       29.02      1.56 o 
  -2  -2  13        0.03       -0.51      0.51 o 
  -1  -2  13      594.64      592.38      9.31 o 
   0  -2  13      158.83      149.79      2.38 o 
   1  -2  13      252.81      263.83      4.06 o 
   2  -2  13       47.20       43.26      1.54 o 
   3  -2  13        3.87        5.97      1.02 o 
   4  -2  13       47.74       62.60      2.56 o 
  -5  -1  13        2.16        2.88      0.99 o 
  -4  -1  13        0.02        0.23      0.44 o 
  -3  -1  13        0.65       -0.30      0.63 o 
  -2  -1  13        7.62        5.75      0.81 o 
  -1  -1  13      539.62      504.75      8.50 o 
   0  -1  13      204.37      198.57      3.61 o 
   1  -1  13        0.23        0.07      0.34 o 
   2  -1  13        0.04       -0.56      0.76 o 
   3  -1  13       65.48       69.00      2.08 o 
   4  -1  13       56.80       67.51      2.61 o 
  -5   0  13        1.34        1.70      0.94 o 
  -4   0  13      118.24      126.26      3.81 o 
  -3   0  13       59.02       63.89      1.99 o 
  -2   0  13        6.23        6.28      0.64 o 
  -1   0  13      151.87      147.97      2.56 o 
   0   0  13       90.90       94.32      1.84 o 
   1   0  13        2.69        2.48      0.67 o 
   2   0  13       10.54       12.62      0.91 o 
   3   0  13       12.29       14.60      0.99 o 
   4   0  13        2.99        2.61      0.89 o 
  -5   1  13        0.02       -0.52      0.84 o 
  -4   1  13       74.66       63.31      2.56 o 
  -3   1  13       36.87       34.80      1.91 o 
  -2   1  13      123.00      119.75      2.87 o 
  -1   1  13       51.69       52.27      1.50 o 
   0   1  13       69.46       67.95      1.91 o 
   1   1  13      319.23      303.82      7.06 o 
   2   1  13        3.42        2.90      0.65 o 
   3   1  13       51.73       57.90      2.30 o 
  -5   2  13        0.83        2.74      1.05 o 
  -4   2  13      127.12      112.23      3.92 o 
  -3   2  13       17.82       14.53      1.33 o 
  -2   2  13        0.01       -0.25      0.79 o 
  -1   2  13       13.63       12.26      0.88 o 
   0   2  13       29.10       23.23      1.36 o 
   1   2  13      139.13      162.39      4.29 o 
   2   2  13       25.48       29.45      1.31 o 
   3   2  13        0.37        0.35      0.67 o 
  -5   3  13       29.84       34.34      2.14 o 
  -4   3  13        0.02        1.59      0.79 o 
  -3   3  13      101.28       92.66      3.29 o 
  -2   3  13        0.77        0.44      0.63 o 
  -1   3  13        0.29        0.55      0.50 o 
   0   3  13        0.97        0.22      0.57 o 
   1   3  13      692.01      683.87     14.58 o 
   2   3  13       46.81       52.94      2.09 o 
   3   3  13       19.12       25.43      1.63 o 
  -4   4  13        0.79       -0.09      0.99 o 
  -3   4  13       14.08       14.34      1.46 o 
  -2   4  13        1.04       -0.19      0.59 o 
  -1   4  13       23.91       26.36      2.59 o 
   0   4  13        0.94        3.55      0.78 o 
   1   4  13        1.31        0.15      0.63 o 
   2   4  13        5.34        8.81      1.70 o 
   3   4  13       27.88       27.36      2.37 o 
  -4   5  13        0.00        0.06      1.03 o 
  -3   5  13        1.27       -0.25      0.88 o 
  -2   5  13        4.58        3.31      0.88 o 
  -1   5  13        9.32       13.60      1.20 o 
   0   5  13        0.17        0.22      0.63 o 
   1   5  13        0.80        0.43      0.67 o 
   2   5  13        4.21        1.48      0.73 o 
  -4   6  13        1.01        0.81      1.09 o 
  -3   6  13        9.06       11.12      1.46 o 
  -2   6  13        0.54       -0.22      0.73 o 
  -1   6  13        0.51        2.14      0.84 o 
   0   6  13       54.39       58.22      7.69 o 
   1   6  13        0.02        0.06      0.67 o 
  -3   7  13        7.81        8.78      1.30 o 
  -2   7  13       79.44       76.02      3.03 o 
  -1   7  13        8.21        9.23      1.20 o 
   0   7  13        8.43        6.27      1.05 o 
   1   7  13        0.24        0.44      0.73 o 
  -2   8  13       17.08       23.07      2.37 o 
  -1   8  13       34.61       40.10      2.14 o 
  -1 -13  14        7.10        8.28      1.33 o 
   0 -13  14        4.30        3.91      1.18 o 
   1 -13  14       11.79        9.57      1.48 o 
  -2 -12  14       12.78       11.47      1.09 o 
  -1 -12  14       14.64       14.65      1.20 o 
   0 -12  14       20.69       21.18      2.29 o 
   1 -12  14        3.65        5.49      0.99 o 
   2 -12  14       53.24       51.90      3.33 o 
  -3 -11  14        5.40        5.43      1.00 o 
  -2 -11  14        0.67        1.11      0.73 o 
  -1 -11  14        1.52        2.26      0.67 o 
   0 -11  14        1.18        1.26      0.67 o 
   1 -11  14       16.07       14.94      1.85 o 
   2 -11  14        0.74        1.05      0.78 o 
  -3 -10  14       37.95       39.76      1.78 o 
  -2 -10  14       72.63       70.85      1.99 o 
  -1 -10  14       81.97       78.05      2.59 o 
   0 -10  14        5.03        4.31      0.88 o 
   1 -10  14        2.72        1.55      0.94 o 
   2 -10  14       33.42       37.41      1.99 o 
   3 -10  14        5.96        9.90      1.36 o 
  -4  -9  14       25.29       29.65      1.67 o 
  -3  -9  14        6.54        8.31      0.93 o 
  -2  -9  14        1.59        0.19      0.84 o 
  -1  -9  14        7.11        6.12      0.88 o 
   0  -9  14       40.18       41.66      1.23 o 
   1  -9  14        0.20        0.02      0.56 o 
   2  -9  14        7.06        6.92      0.91 o 
   3  -9  14       18.37       21.46      1.67 o 
  -4  -8  14       33.47       39.67      3.18 o 
  -3  -8  14        7.34        8.23      1.07 o 
  -2  -8  14       41.95       41.32      1.72 o 
  -1  -8  14        7.58        6.49      0.88 o 
   0  -8  14      102.41       99.60      1.97 o 
   1  -8  14       53.71       53.56      1.53 o 
   2  -8  14        8.40        8.29      0.87 o 
   3  -8  14       21.30       23.56      1.72 o 
  -4  -7  14        3.57        6.85      0.94 o 
  -3  -7  14        0.07       -0.15      0.51 o 
  -2  -7  14        0.59        0.59      0.63 o 
  -1  -7  14       28.95       25.68      0.81 o 
   0  -7  14      388.74      369.31      8.70 o 
   1  -7  14       17.32       15.72      0.89 o 
   2  -7  14        7.33        6.50      0.90 o 
   3  -7  14        0.13       -0.73      0.73 o 
   4  -7  14        0.58       -0.59      1.33 o 
  -4  -6  14       96.42       98.40      2.56 o 
  -3  -6  14        4.02        3.11      0.68 o 
  -2  -6  14       27.04       25.04      1.41 o 
  -1  -6  14        2.18        1.97      0.49 o 
   0  -6  14      431.46      409.18      6.45 o 
   1  -6  14       57.12       58.40      1.57 o 
   2  -6  14        4.72        3.02      0.63 o 
   3  -6  14       31.75       33.31      1.96 o 
   4  -6  14        5.51        8.23      1.24 o 
  -5  -5  14       22.41       25.29      2.22 o 
  -4  -5  14       19.96       25.75      1.51 o 
  -3  -5  14        4.71        5.49      0.88 o 
  -2  -5  14       19.69       21.36      0.84 o 
  -1  -5  14        8.72        8.35      0.57 o 
   0  -5  14       49.32       46.29      1.23 o 
   1  -5  14       17.19       16.21      0.87 o 
   2  -5  14      112.71      103.07      2.31 o 
   3  -5  14       13.32       10.34      1.15 o 
   4  -5  14        0.01       -0.56      0.78 o 
  -5  -4  14        2.58        1.63      0.88 o 
  -4  -4  14       27.49       24.37      2.00 o 
  -3  -4  14       46.60       36.64      1.77 o 
  -2  -4  14       32.35       30.38      1.06 o 
  -1  -4  14       32.41       34.30      1.02 o 
   0  -4  14       77.07       74.43      1.62 o 
   1  -4  14       22.70       21.23      1.26 o 
   2  -4  14       18.48       17.25      0.92 o 
   3  -4  14        3.92        4.52      0.94 o 
   4  -4  14        0.18        0.52      0.84 o 
  -5  -3  14       12.31       18.34      2.00 o 
  -4  -3  14       42.37       44.28      2.04 o 
  -3  -3  14       68.42       60.94      1.24 o 
  -2  -3  14       20.40       17.61      2.00 o 
  -1  -3  14       64.52       65.15      1.67 o 
   0  -3  14        1.01        0.92      0.36 o 
   1  -3  14       31.42       30.02      1.02 o 
   2  -3  14        0.23        0.76      0.48 o 
   3  -3  14        0.91        1.09      0.78 o 
   4  -3  14       19.18       25.39      1.78 o 
  -5  -2  14        3.15        2.86      0.99 o 
  -4  -2  14       35.80       31.93      1.83 o 
  -3  -2  14       40.28       36.72      1.83 o 
  -2  -2  14      157.33      154.26      3.44 o 
  -1  -2  14      274.01      274.16      4.77 o 
   0  -2  14        0.00        0.29      0.42 o 
   1  -2  14        0.08        0.44      0.42 o 
   2  -2  14        3.99        5.01      0.73 o 
   3  -2  14        4.63        8.13      1.92 o 
   4  -2  14       14.41       22.33      2.66 o 
  -5  -1  14       35.22       34.29      2.00 o 
  -4  -1  14        1.41        1.63      0.84 o 
  -3  -1  14        2.71        1.81      0.78 o 
  -2  -1  14        4.27        5.30      0.98 o 
  -1  -1  14        0.56        0.30      0.51 o 
   0  -1  14        4.38        4.84      0.58 o 
   1  -1  14       34.61       34.41      1.20 o 
   2  -1  14       37.10       35.69      1.48 o 
   3  -1  14        2.29        2.74      0.84 o 
  -5   0  14       71.46       78.14      3.03 o 
  -4   0  14       41.49       41.36      2.14 o 
  -3   0  14       50.94       48.53      1.82 o 
  -2   0  14       35.03       33.20      1.42 o 
  -1   0  14      223.24      227.45      4.64 o 
   0   0  14       16.75       15.76      0.97 o 
   1   0  14       49.94       46.49      2.14 o 
   2   0  14        8.38        6.39      0.77 o 
   3   0  14       20.11       20.16      1.46 o 
  -5   1  14        0.73        0.52      0.94 o 
  -4   1  14        0.61        3.92      1.18 o 
  -3   1  14       29.41       29.33      1.48 o 
  -2   1  14        4.22        5.55      0.94 o 
  -1   1  14        9.73        8.15      0.81 o 
   0   1  14       34.14       31.65      1.92 o 
   1   1  14       85.21       91.14      2.87 o 
   2   1  14        9.29        8.86      0.87 o 
   3   1  14        0.53        0.30      0.73 o 
  -5   2  14        3.21        2.51      1.05 o 
  -4   2  14      249.26      252.03      6.53 o 
  -3   2  14        8.47        9.86      2.29 o 
  -2   2  14       25.87       25.59      1.77 o 
  -1   2  14        5.10        6.46      0.88 o 
   0   2  14       51.39       53.59      2.14 o 
   1   2  14        3.48        2.91      0.78 o 
   2   2  14        1.34        1.48      0.73 o 
   3   2  14        3.53        5.10      0.94 o 
  -4   3  14       84.23       84.38      3.35 o 
  -3   3  14        3.49        3.40      1.05 o 
  -2   3  14       38.99       43.44      1.70 o 
  -1   3  14       61.47       53.16      2.19 o 
   0   3  14        1.33        2.14      0.73 o 
   1   3  14       53.23       53.52      2.14 o 
   2   3  14       20.56       25.14      1.57 o 
  -4   4  14       44.61       43.42      3.11 o 
  -3   4  14       10.00       12.04      3.18 o 
  -2   4  14       23.87       25.34      1.65 o 
  -1   4  14       32.77       35.03      1.83 o 
   0   4  14       13.96       14.15      1.92 o 
   1   4  14       14.96       20.51      1.46 o 
   2   4  14        0.57        0.81      0.73 o 
  -4   5  14        1.29        0.89      1.15 o 
  -3   5  14       58.93       72.74      3.08 o 
  -2   5  14        3.00        3.09      0.99 o 
  -1   5  14        7.76        7.72      1.70 o 
   0   5  14        7.18        7.69      1.05 o 
   1   5  14        1.45        0.59      0.73 o 
  -3   6  14       11.41       10.50      2.07 o 
  -2   6  14        4.95        6.44      1.20 o 
  -1   6  14        2.31        2.81      0.94 o 
   0   6  14       12.49       11.09      1.20 o 
   1   6  14        1.76        1.29      0.78 o 
  -2   7  14        0.03        0.46      0.92 o 
  -1   7  14        0.00       -0.81      0.81 o 
  -1 -12  15        2.27        2.79      0.78 o 
   0 -12  15        1.12        1.42      2.00 o 
   1 -12  15       15.07       17.84      1.46 o 
  -2 -11  15        0.05       -0.26      0.67 o 
  -1 -11  15       30.08       32.44      2.51 o 
   0 -11  15        3.69        4.10      2.51 o 
   1 -11  15        7.15        9.37      0.69 o 
   2 -11  15        0.34        0.24      0.89 o 
  -3 -10  15        0.09        1.04      0.73 o 
  -2 -10  15       11.31       11.66      1.26 o 
  -1 -10  15        0.45        0.30      0.63 o 
   0 -10  15        8.21       11.42      1.70 o 
   1 -10  15        0.44        0.70      0.54 o 
   2 -10  15       64.84       64.25      2.66 o 
  -3  -9  15       12.48       13.61      1.20 o 
  -2  -9  15       55.84       53.64      2.08 o 
  -1  -9  15       22.59       19.63      1.35 o 
   0  -9  15        1.06        1.30      0.46 o 
   1  -9  15       14.15       15.23      1.05 o 
   2  -9  15       27.85       32.65      1.56 o 
   3  -9  15       16.47       16.48      1.62 o 
  -4  -8  15        0.04       -0.39      0.78 o 
  -3  -8  15        0.49        0.20      0.60 o 
  -2  -8  15        6.79        9.76      1.04 o 
  -1  -8  15       65.13       65.57      2.40 o 
   0  -8  15       12.27       11.84      0.83 o 
   1  -8  15        1.12        1.26      0.53 o 
   2  -8  15        3.71        5.09      1.09 o 
   3  -8  15       13.05       15.87      2.00 o 
  -4  -7  15        9.43       10.65      1.63 o 
  -3  -7  15        4.01        3.76      0.88 o 
  -2  -7  15      258.48      243.70      5.96 o 
  -1  -7  15        5.87        5.10      0.50 o 
   0  -7  15        2.10        0.74      1.01 o 
   1  -7  15       23.49       25.77      1.15 o 
   2  -7  15        1.20       -0.37      0.73 o 
   3  -7  15        0.55        0.52      0.94 o 
  -4  -6  15        5.50        5.61      0.99 o 
  -3  -6  15       59.12       64.59      2.40 o 
  -2  -6  15       14.56       14.81      1.48 o 
  -1  -6  15        6.65        7.44      0.57 o 
   0  -6  15       99.51       98.10      2.16 o 
   1  -6  15       41.91       40.93      1.71 o 
   2  -6  15        1.88        1.63      0.84 o 
   3  -6  15       10.46        7.82      1.20 o 
  -4  -5  15        2.52        2.74      0.94 o 
  -3  -5  15       59.49       53.82      2.25 o 
  -2  -5  15        2.68        2.92      0.70 o 
  -1  -5  15       95.36       88.56      2.30 o 
   0  -5  15       76.18       79.07      1.88 o 
   1  -5  15       92.98       84.91      2.36 o 
   2  -5  15      102.15      101.96      2.73 o 
   3  -5  15        5.30        3.11      0.94 o 
  -4  -4  15        0.71        0.07      0.73 o 
  -3  -4  15       15.84       15.75      1.30 o 
  -2  -4  15        0.14       -0.41      0.41 o 
  -1  -4  15       45.29       46.24      2.50 o 
   0  -4  15      308.76      298.12      4.97 o 
   1  -4  15       13.79       14.94      0.86 o 
   2  -4  15       13.69        9.13      0.91 o 
   3  -4  15       23.22       24.48      1.70 o 
  -5  -3  15        1.08       -0.74      1.18 o 
  -4  -3  15        0.37        1.63      0.84 o 
  -3  -3  15        2.36        2.68      0.37 o 
  -2  -3  15        8.75        6.21      0.94 o 
  -1  -3  15       72.62       73.84      2.10 o 
   0  -3  15      514.33      506.13      9.08 o 
   1  -3  15        0.83        1.23      0.50 o 
   2  -3  15       30.78       30.66      3.03 o 
   3  -3  15        1.38        3.06      1.55 o 
  -5  -2  15       22.33       32.21      3.11 o 
  -4  -2  15       12.17       14.05      0.84 o 
  -3  -2  15       13.07       16.06      1.40 o 
  -2  -2  15        2.14        2.09      0.62 o 
  -1  -2  15        7.27        6.19      0.74 o 
   0  -2  15        0.01        0.34      0.48 o 
   1  -2  15        6.09        8.47      0.70 o 
   2  -2  15       44.06       43.95      5.03 o 
   3  -2  15       14.12       12.47      3.55 o 
  -5  -1  15       10.63       16.20      1.51 o 
  -4  -1  15        2.21        2.59      0.94 o 
  -3  -1  15        1.25        2.01      0.89 o 
  -2  -1  15        0.86        0.94      0.60 o 
  -1  -1  15       25.45       22.97      1.51 o 
   0  -1  15        3.95        4.05      0.65 o 
   1  -1  15       19.68       20.05      1.34 o 
   2  -1  15      140.50      153.50      6.06 o 
   3  -1  15       21.45       23.43      1.62 o 
  -4   0  15       31.02       38.50      2.08 o 
  -3   0  15       39.40       43.01      1.77 o 
  -2   0  15       72.84       69.14      2.10 o 
  -1   0  15       73.45       67.91      2.50 o 
   0   0  15       40.93       42.52      1.59 o 
   1   0  15       19.51       30.39      1.67 o 
   2   0  15        2.45        2.22      0.84 o 
   3   0  15        5.50        6.90      1.09 o 
  -4   1  15       22.34       19.93      1.66 o 
  -3   1  15        6.99        6.40      1.09 o 
  -2   1  15        3.17        4.92      0.99 o 
  -1   1  15       13.08       10.84      0.93 o 
   0   1  15       64.52       66.62      2.46 o 
   1   1  15      215.82      219.12      5.59 o 
   2   1  15       71.74       76.50      4.81 o 
   3   1  15        5.87        7.24      1.77 o 
  -4   2  15       14.31       18.34      2.51 o 
  -3   2  15        2.73        1.33      0.94 o 
  -2   2  15        9.37        9.27      1.70 o 
  -1   2  15        1.81        1.31      0.62 o 
   0   2  15        8.68        5.45      0.88 o 
   1   2  15       36.32       39.54      1.88 o 
   2   2  15        1.34       -0.59      1.04 o 
  -4   3  15       26.73       36.09      2.35 o 
  -3   3  15       11.53       13.43      2.59 o 
  -2   3  15        0.01        0.36      0.65 o 
  -1   3  15       17.15       20.96      1.46 o 
   0   3  15       13.64       14.06      1.33 o 
   1   3  15        2.44        2.00      0.84 o 
   2   3  15        2.02        2.59      0.84 o 
  -3   4  15        2.33        2.81      1.18 o 
  -2   4  15       36.90       38.33      2.04 o 
  -1   4  15        0.04        0.17      0.71 o 
   0   4  15        5.82        6.79      0.99 o 
   1   4  15        0.06       -0.63      0.67 o 
  -3   5  15        4.96        7.87      1.70 o 
  -2   5  15       60.93       64.16      2.77 o 
  -1   5  15        0.06        2.07      0.82 o 
   0   5  15        0.08       -0.07      1.04 o 
   1   5  15        0.81        1.69      1.48 o 
  -2   6  15        8.52        6.57      1.20 o 
  -1   6  15       10.72       14.85      1.41 o 
   0 -12  16       44.25       46.10      2.51 o 
  -2 -11  16       17.67       14.36      1.30 o 
  -1 -11  16        9.65        9.44      1.09 o 
   0 -11  16        1.94        3.70      0.94 o 
   1 -11  16        0.01       -0.07      0.84 o 
  -2 -10  16        8.65        9.23      1.09 o 
  -1 -10  16        7.45        7.01      1.05 o 
   0 -10  16        0.91        1.26      0.78 o 
   1 -10  16       11.67       12.55      1.81 o 
   2 -10  16       58.42       63.59      3.99 o 
  -3  -9  16       60.07       66.04      2.46 o 
  -2  -9  16        6.87        8.36      1.05 o 
  -1  -9  16       30.22       32.10      1.72 o 
   0  -9  16        5.78        5.86      1.45 o 
   1  -9  16       17.39       19.08      1.45 o 
   2  -9  16        0.13        1.02      1.70 o 
  -3  -8  16        0.45        0.40      0.78 o 
  -2  -8  16        3.74        3.40      0.88 o 
  -1  -8  16      127.47      123.36      2.49 o 
   0  -8  16       85.10       84.36      2.37 o 
   1  -8  16      170.62      170.04      6.80 o 
   2  -8  16       29.27       28.71      1.88 o 
   3  -8  16        6.59        7.84      1.30 o 
  -4  -7  16        0.33       -0.39      0.78 o 
  -3  -7  16        1.82        1.55      1.11 o 
  -2  -7  16       11.35       11.09      1.15 o 
  -1  -7  16       18.91       21.70      0.86 o 
   0  -7  16       42.42       47.15      3.20 o 
   1  -7  16       18.56       22.54      1.27 o 
   2  -7  16        0.91        1.04      0.94 o 
   3  -7  16        7.55        9.96      2.96 o 
  -4  -6  16        1.14        3.72      1.11 o 
  -3  -6  16       20.51       23.16      3.40 o 
  -2  -6  16       19.93       17.78      0.74 o 
  -1  -6  16        7.49        7.00      0.67 o 
   0  -6  16      121.90      119.99      2.93 o 
   1  -6  16        4.81        2.96      1.33 o 
   2  -6  16        2.13        3.03      1.05 o 
   3  -6  16        6.85        8.87      1.77 o 
  -4  -5  16        2.10        0.85      0.88 o 
  -3  -5  16        3.00        4.05      0.99 o 
  -2  -5  16       65.12       60.44      1.45 o 
  -1  -5  16        3.60        2.12      0.59 o 
   0  -5  16       16.69       16.03      0.90 o 
   1  -5  16        4.76        2.69      0.88 o 
   2  -5  16       22.95       21.58      1.62 o 
   3  -5  16        2.72        1.54      0.92 o 
  -4  -4  16        9.13        7.81      2.22 o 
  -3  -4  16       12.25       10.16      0.65 o 
  -2  -4  16       39.66       37.42      1.32 o 
  -1  -4  16       41.51       40.41      1.33 o 
   0  -4  16       95.47       93.56      2.14 o 
   1  -4  16        7.19        8.88      2.74 o 
   2  -4  16        3.86        3.30      0.76 o 
   3  -4  16        1.60        1.40      0.94 o 
  -4  -3  16        0.09       -0.53      1.33 o 
  -3  -3  16       78.31       80.44      2.01 o 
  -2  -3  16       14.86       12.92      1.20 o 
  -1  -3  16        3.86        4.98      0.74 o 
   0  -3  16       77.57       76.74      2.61 o 
   1  -3  16       36.68       37.52      1.56 o 
   2  -3  16       19.21       18.51      1.46 o 
   3  -3  16       35.62       46.80      2.30 o 
  -4  -2  16        4.76        5.07      0.42 o 
  -3  -2  16       26.82       31.47      1.83 o 
  -2  -2  16        8.16        7.23      0.85 o 
  -1  -2  16        1.52        0.44      0.60 o 
   0  -2  16       17.29       15.22      1.50 o 
   1  -2  16       18.24       18.33      1.39 o 
   2  -2  16       14.72       15.46      1.36 o 
   3  -2  16       12.64       14.48      1.46 o 
  -4  -1  16        1.55        1.35      0.99 o 
  -3  -1  16        9.66       10.06      1.20 o 
  -2  -1  16       47.23       48.12      1.82 o 
  -1  -1  16        0.21        0.56      0.67 o 
   0  -1  16        0.67        0.77      0.98 o 
   1  -1  16        0.02       -0.63      0.63 o 
   2  -1  16       23.62       24.01      1.62 o 
   3  -1  16       14.60       17.08      1.46 o 
  -4   0  16       64.96       70.33      2.92 o 
  -3   0  16       65.12       73.28      2.39 o 
  -2   0  16        0.03        0.68      0.89 o 
  -1   0  16        2.44        1.85      0.84 o 
   0   0  16        0.18       -0.50      0.52 o 
   1   0  16       19.31       19.72      1.41 o 
   2   0  16        0.02        0.74      0.73 o 
  -4   1  16       30.47       25.93      1.93 o 
  -3   1  16        0.13       -0.67      0.84 o 
  -2   1  16        8.78        7.39      1.15 o 
  -1   1  16       15.23       15.08      1.08 o 
   0   1  16      178.66      194.96      5.18 o 
   1   1  16        8.44        8.72      1.09 o 
   2   1  16       43.54       48.02      5.62 o 
  -4   2  16       34.81       32.53      3.11 o 
  -3   2  16        0.30        0.46      1.11 o 
  -2   2  16        7.78       11.20      2.22 o 
  -1   2  16        1.89        1.33      0.62 o 
   0   2  16      110.79      123.49      3.82 o 
   1   2  16       31.93       41.70      1.99 o 
   2   2  16        4.50        3.32      1.18 o 
  -3   3  16       10.14       10.43      1.46 o 
  -2   3  16       17.27       18.28      1.62 o 
  -1   3  16       10.48       14.14      1.36 o 
   0   3  16       98.17       94.51      3.24 o 
   1   3  16       11.82        7.70      1.15 o 
  -3   4  16        9.52        8.12      1.46 o 
  -2   4  16       45.43       55.59      3.48 o 
  -1   4  16        2.45        0.96      1.26 o 
   0   4  16        0.12        0.37      0.84 o 
  -2   5  16        8.86       10.80      1.92 o 
  -1   5  16        0.82        0.92      0.88 o 
  -1 -11  17       28.58       29.72      1.72 o 
   0 -11  17        0.95        2.40      1.85 o 
  -2 -10  17        2.60        3.14      2.00 o 
  -1 -10  17        4.92        5.79      0.99 o 
   0 -10  17       33.05       33.19      4.66 o 
   1 -10  17        4.41        3.77      1.05 o 
  -2  -9  17       13.11       11.71      1.70 o 
  -1  -9  17       84.20       83.15      2.96 o 
   0  -9  17        0.48        0.09      0.47 o 
   1  -9  17        0.04       -0.71      0.71 o 
   2  -9  17       90.05      106.19      3.76 o 
  -3  -8  17        0.24        1.31      0.82 o 
  -2  -8  17        7.26        9.46      1.09 o 
  -1  -8  17       24.71       21.95      0.96 o 
   0  -8  17        9.25        9.12      1.15 o 
   1  -8  17      113.55      109.73      3.60 o 
   2  -8  17       20.89       22.56      1.78 o 
  -3  -7  17        0.01       -1.31      1.92 o 
  -2  -7  17        0.00        0.59      0.73 o 
  -1  -7  17      137.84      136.68      2.91 o 
   0  -7  17       26.83       30.60      1.77 o 
   1  -7  17       75.81       78.47      3.33 o 
   2  -7  17        2.96        1.14      0.99 o 
  -3  -6  17        4.21        1.77      1.85 o 
  -2  -6  17        0.23       -0.06      0.29 o 
  -1  -6  17      312.11      316.60      5.05 o 
   0  -6  17       21.28       20.87      1.64 o 
   1  -6  17      148.69      163.89     15.31 o 
   2  -6  17        9.78       10.81      1.36 o 
  -4  -5  17       22.54       28.23      1.87 o 
  -3  -5  17        3.43        5.31      0.99 o 
  -2  -5  17        6.29        6.10      1.11 o 
  -1  -5  17       82.93       84.28      2.36 o 
   0  -5  17        3.27        3.64      0.74 o 
   1  -5  17      120.28      118.52      3.82 o 
   2  -5  17        2.23        0.67      0.84 o 
  -4  -4  17       15.88       19.89      1.62 o 
  -3  -4  17        0.01        0.37      0.29 o 
  -2  -4  17        0.21        1.25      0.78 o 
  -1  -4  17        1.42        3.05      0.61 o 
   0  -4  17       38.07       35.91      1.93 o 
   1  -4  17       14.31       16.29      1.48 o 
   2  -4  17        6.05        5.21      1.03 o 
  -4  -3  17       12.81       10.79      1.63 o 
  -3  -3  17        0.62        0.04      0.47 o 
  -2  -3  17        0.01        0.33      0.78 o 
  -1  -3  17        0.22        0.77      0.62 o 
   0  -3  17        0.14       -0.73      0.73 o 
   1  -3  17        0.68        1.23      0.67 o 
   2  -3  17        6.29        6.15      1.05 o 
  -4  -2  17       78.76       82.83      3.13 o 
  -3  -2  17       36.15       38.32      2.09 o 
  -2  -2  17       90.05       81.05      2.41 o 
  -1  -2  17       20.49       25.92      1.67 o 
   0  -2  17       81.83       86.86      3.08 o 
   1  -2  17       17.92       17.48      1.41 o 
   2  -2  17        8.84        8.18      1.15 o 
  -4  -1  17        8.41        4.67      1.15 o 
  -3  -1  17       27.77       31.96      4.81 o 
  -2  -1  17       20.99       18.22      2.51 o 
  -1  -1  17        3.54        3.33      0.94 o 
   0  -1  17       11.63       14.70      1.10 o 
   1  -1  17        5.57        6.00      1.05 o 
   2  -1  17        1.95        4.94      0.99 o 
  -3   0  17       41.73       46.73      3.40 o 
  -2   0  17        9.41        9.67      1.25 o 
  -1   0  17       44.86       45.15      4.73 o 
   0   0  17        0.07        0.22      0.73 o 
   1   0  17        1.31        2.14      0.88 o 
   2   0  17       10.38       11.20      1.36 o 
  -3   1  17        4.64        3.96      1.20 o 
  -2   1  17        4.70        3.70      1.05 o 
  -1   1  17        9.25       14.20      2.07 o 
   0   1  17       33.99       28.89      1.83 o 
   1   1  17        2.03        0.67      0.84 o 
  -3   2  17        1.94        1.07      1.09 o 
  -2   2  17        0.60        1.30      2.29 o 
  -1   2  17        5.65        5.00      1.40 o 
   0   2  17       34.29       31.72      1.88 o 
   1   2  17       16.36       17.85      2.07 o 
  -2   3  17       15.20       23.93      2.14 o 
  -1   3  17        2.07        2.37      0.94 o 
   0   3  17       70.67       70.60      3.03 o 
  -1 -10  18        1.52        1.43      0.88 o 
   0 -10  18       19.35       19.82      1.62 o 
  -2  -9  18        1.14        1.70      0.88 o 
  -1  -9  18       25.15       23.01      1.62 o 
   0  -9  18        0.58        0.32      0.54 o 
   1  -9  18       42.38       46.12      2.29 o 
  -2  -8  18       15.83       14.09      2.37 o 
  -1  -8  18        3.15        2.00      0.89 o 
   0  -8  18        0.42       -0.37      0.78 o 
   1  -8  18        3.20        3.11      1.48 o 
  -3  -7  18        1.55        0.94      0.88 o 
  -2  -7  18        0.16       -0.78      0.78 o 
  -1  -7  18       28.77       34.45      2.23 o 
   0  -7  18        9.34       10.69      2.22 o 
   1  -7  18       25.86       27.78      1.88 o 
   2  -7  18       51.65       57.18      2.77 o 
  -3  -6  18        4.51        5.52      1.09 o 
  -2  -6  18       26.48       26.74      0.83 o 
  -1  -6  18       71.28       65.55      6.95 o 
   0  -6  18       13.09       13.00      1.53 o 
   1  -6  18        6.80        5.65      1.14 o 
   2  -6  18       11.48       10.29      2.81 o 
  -3  -5  18        0.12        1.04      0.94 o 
  -2  -5  18        0.82        2.24      0.57 o 
  -1  -5  18        0.11        0.67      0.84 o 
   0  -5  18       10.80       12.75      1.36 o 
   1  -5  18      140.58      135.31      6.06 o 
   2  -5  18        1.02        0.07      0.94 o 
  -3  -4  18       25.68       31.20      2.27 o 
  -2  -4  18       63.47       64.18      2.61 o 
  -1  -4  18       23.99       20.73      2.02 o 
   0  -4  18       33.74       39.87      2.09 o 
   1  -4  18        5.12        3.08      0.99 o 
   2  -4  18        1.23        0.59      1.33 o 
  -3  -3  18       13.06       17.26      1.63 o 
  -2  -3  18        5.47        4.81      1.33 o 
  -1  -3  18        0.95        1.81      0.88 o 
   0  -3  18        0.00       -0.74      0.74 o 
   1  -3  18        3.60        3.55      1.05 o 
   2  -3  18        3.76        2.59      0.99 o 
  -3  -2  18        0.73       -0.36      0.88 o 
  -2  -2  18       45.91       55.59      2.02 o 
  -1  -2  18        5.56        7.95      2.51 o 
   0  -2  18        1.08        0.17      1.04 o 
   1  -2  18       33.64       32.21      1.92 o 
  -3  -1  18       17.33       17.29      1.62 o 
  -2  -1  18       14.05       13.24      1.46 o 
  -1  -1  18        7.68        5.18      1.09 o 
   0  -1  18       36.74       43.77      2.25 o 
   1  -1  18        9.62        8.31      1.15 o 
  -3   0  18        9.15        7.25      1.77 o 
  -2   0  18       10.92       10.13      1.36 o 
  -1   0  18       23.63       27.96      1.88 o 
   0   0  18        1.34       -0.15      1.11 o 
   1   0  18        6.86        3.85      1.26 o 
  -2   1  18       39.98       35.40      3.18 o 
  -1   1  18       23.70       36.25      5.03 o 
   0   1  18        1.07        0.67      0.84 o 
  -2   2  18        1.39        1.44      1.09 o 
  -1   2  18       19.06       23.37      2.51 o 
   0   2  18        1.64        0.72      0.88 o 
  -1  -8  19       15.46       13.93      1.41 o 
   0  -8  19       25.07       24.32      1.77 o 
  -2  -7  19       16.12       21.50      1.62 o 
  -1  -7  19       62.26       68.80      2.33 o 
   0  -7  19        0.32        0.30      0.84 o 
   1  -7  19        6.15        5.35      1.20 o 
  -2  -6  19       15.54       18.63      1.56 o 
  -1  -6  19       25.96       26.76      2.14 o 
   0  -6  19        6.98        8.58      1.77 o 
   1  -6  19        1.55        1.07      0.99 o 
  -2  -5  19        0.07       -0.13      0.57 o 
  -1  -5  19       12.95       10.64      1.25 o 
   0  -5  19       11.69       14.15      1.46 o 
   1  -5  19       23.54       25.12      1.83 o 
  -2  -4  19      123.88      137.68      4.28 o 
  -1  -4  19       18.12       20.20      1.67 o 
   0  -4  19       27.56       32.87      2.22 o 
   1  -4  19        2.38        2.48      0.99 o 
  -2  -3  19        1.66        1.77      0.94 o 
  -1  -3  19        1.00        1.11      0.94 o 
   0  -3  19        7.57        9.75      1.30 o 
   1  -3  19        8.48        8.58      1.92 o 
  -2  -2  19       27.41       24.10      2.51 o 
  -1  -2  19       27.87       34.36      2.09 o 
   0  -2  19        0.23        0.90      0.88 o 
   1  -2  19        5.79        5.47      1.63 o 
  -2  -1  19       14.96       16.48      1.62 o 
  -1  -1  19       11.02       17.47      1.62 o 
   0  -1  19        1.01       -0.89      1.18 o 
  -2   0  19        0.65        0.44      1.33 o 
  -1   0  19       16.05       19.69      1.67 o 
  -1  -5  20       77.12       84.74      4.73 o 
  -1  -4  20        8.35       11.53      1.92 o 
  -1  -3  20        0.04        0.74      1.33 o 
                                                 
